# Supplementary material for: Insula neuroanatomical networks predict interoceptive awareness
Source: Heliyon. 2023 Jul 18;9(8):e18307. doi: 10.1016/j.heliyon.2023.e18307 (PMC10374932; doi:10.1016/j.heliyon.2023.e18307)
Supplement: Multimedia component 1 [file mmc1.xlsx]

## Sheet: Table S1
Table S1: Linear regression models showing the effect of age on the prediction of IA.
Model 1: State Anxiety and Age as Predictors of IA
	Beta Estimate	Standard Error	T-Statistics	P-value
Intercept	0.670478	0.383454	1.74852	0.0899623
State Anxiety	0.00896734	0.00373661	2.39986	0.0223935
Age	-0.00947511	0.00693727	-1.36583	0.181517
Number of observations: 35, Error degrees of freedom: 32
Root Mean Squared Error: 0.22
R-squared: 0.184, Adjusted R-Squared: 0.133
F-statistic vs. constant model: 3.6, p-value = 0.0389
Model 2: Trait Anxiety and Age as Predictors of IA
	Beta Estimate	Standard Error	T-Statistics	P-value
Intercept	0.928009	0.43858	2.11594	0.0422241
State Anxiety	0.000596091	0.00500828	0.119021	0.906003
Age	-0.00843896	0.00760016	-1.11037	0.275115
Number of observations: 35, Error degrees of freedom: 32
Root Mean Squared Error: 0.239
R-squared: 0.0372, Adjusted R-Squared: -0.023
F-statistic vs. constant model: 0.618, p-value = 0.546
Model 3: Depressive Symptoms (BDI) and Age as Predictors of IA
	Beta Estimate	Standard Error	T-Statistics	P-value
Intercept	0.94867	0.39665	2.3917	0.022818
State Anxiety	0.0018001	0.00903289	0.199283	0.843302
Age	-0.00857949	0.00763833	-1.12322	0.269702
Number of observations: 35, Error degrees of freedom: 32
Root Mean Squared Error: 0.239
R-squared: 0.0379, Adjusted R-Squared: -0.0222
F-statistic vs. constant model: 0.631, p-value = 0.539

## Sheet: Table S2
Table S2: Brain regions showing positive correlation with interoceptive awareness.
		P-value (cluster)	P-value (SVC)	T-value	Z-value	P-value (voxel)	Coordinates
Area	Hemisphere	FWE-corrected	FWE-corrected			uncorrected	[x,y,z]
Precuneus	Left	0.314883		4.23087	3.75416	8.69608e-05	[-3,-74,53]
Anterior Insula	Left	0.758468	0.0111232	3.69346	3.35428	0.000397852	[-28,20,5]

## Sheet: Table S3
Table S3: Parcellated volumes and relationship with interoceptive awareness.
Area Name	Abbreviation	Hemisphere	Brainnetome Atlas ID	r-coef	P-value	P-value FDR
					uncorrected	corrected
Insular Cortex
Granular Insula	gINS	Left	BNA163INS_L_6_1	0.346848	0.0412193	0.247314
Granular Insula	gINS	Right	BNA164INS_R_6_1	0.208812	0.228663	0.342994
Ventral Agranular Insula	vaINS	Left	BNA165INS_L_6_2	0.15709	0.367472	0.392439
Ventral Agranular Insula	vaINS	Right	BNA166INS_R_6_2	0.173293	0.319475	0.392439
Dorsal Agranular Insula	daINS	Left	BNA167INS_L_6_3	0.487163	0.00299711	0.035964
Dorsal Agranular Insula	daINS	Right	BNA168INS_R_6_3	0.285952	0.0958624	0.342994
Ventral Granular Insula	vgINS	Left	BNA169INS_L_6_4	0.244289	0.15728	0.342994
Ventral Granular Insula	vgINS	Right	BNA170INS_R_6_4	0.155233	0.373234	0.392439
Dorsal Granular Insula	dgINS	Left	BNA171INS_L_6_5	0.228291	0.187156	0.342994
Dorsal Granular Insula	dgINS	Right	BNA172INS_R_6_5	0.149162	0.392439	0.392439
Dorsal Dysgranular Insula	ddINS	Left	BNA173INS_L_6_6	0.213048	0.219147	0.342994
Dorsal Dysgranular Insula	ddINS	Right	BNA174INS_R_6_6	0.241946	0.161426	0.342994
Anterior Cingulate
Pregenual ACC	pgACC	Left	BNA179CG_L_7_3	0.245581	0.155027	0.215015
Pregenual ACC	pgACC	Right	BNA180CG_R_7_3	0.0694744	0.691686	0.691686
Subgenual ACC	sgACC	Left	BNA187CG_L_7_7	0.242038	0.161261	0.215015
Subgenual ACC	sgACC	Right	BNA188CG_R_7_7	0.299169	0.0808344	0.215015
Amygdala
Media Amygdala	mAmyg	Left	BNA211Amyg_L_2_1	-0.0801568	0.647147	0.679946
Media Amygdala	mAmyg	Right	BNA212Amyg_R_2_1	-0.114128	0.51388	0.679946
Lateral Amygdala	lAmyg	Left	BNA213Amyg_L_2_2	-0.0722646	0.679946	0.679946
Lateral Amygdala	lAmyg	Right	BNA214Amyg_R_2_2	-0.0963819	0.581785	0.679946

## Sheet: Table S4
Table S4: Left insula volume shows the highest predictability of interoceptive awareness.
Area Name	Abbreviation	Hemisphere	Brainnetome Atlas ID	Beta	SE	T-value	P-value
Model Intercept				0.733688	0.834008	0.879713	0.393865
Granular Insula	gINS	Left	BNA163INS_L_6_1	0.383452	0.761079	0.503827	0.622218
Granular Insula	gINS	Right	BNA164INS_R_6_1	0.0588661	0.728139	0.0808446	0.93671
Ventral Agranular Insula	vaINS	Left	BNA165INS_L_6_2	-1.3044	0.923876	-1.41187	0.179827
Ventral Agranular Insula	vaINS	Right	BNA166INS_R_6_2	0.201266	0.969889	0.207514	0.838596
Dorsal Agranular Insula	daINS	Left	BNA167INS_L_6_3	3.01435	1.06739	2.82404	0.0135246
Dorsal Agranular Insula	daINS	Right	BNA168INS_R_6_3	-1.09523	1.13739	-0.96293	0.351921
Ventral Granular Insula	vgINS	Left	BNA169INS_L_6_4	1.66115	2.05303	0.809119	0.431983
Ventral Granular Insula	vgINS	Right	BNA170INS_R_6_4	-0.974238	1.03737	-0.939139	0.363581
Dorsal Granular Insula	dgINS	Left	BNA171INS_L_6_5	-0.375287	0.936617	-0.400683	0.694701
Dorsal Granular Insula	dgINS	Right	BNA172INS_R_6_5	-0.231453	0.810732	-0.285486	0.779452
Dorsal Dysgranular Insula	ddINS	Left	BNA173INS_L_6_6	-0.357842	0.766112	-0.467089	0.647623
Dorsal Dysgranular Insula	ddINS	Right	BNA174INS_R_6_6	0.0635592	0.736439	0.086306	0.932445
Pregenual ACC	pgACC	Left	BNA179CG_L_7_3	0.192923	0.374101	0.515697	0.614113
Pregenual ACC	pgACC	Right	BNA180CG_R_7_3	-0.957697	0.475492	-2.01412	0.0636274
Subgenual ACC	sgACC	Left	BNA187CG_L_7_7	0.765199	0.33553	2.28057	0.0387504
Subgenual ACC	sgACC	Right	BNA188CG_R_7_7	-0.171734	0.491027	-0.349744	0.731736
Media Amygdala	mAmyg	Left	BNA211Amyg_L_2_1	1.30029	1.75307	0.741718	0.470519
Media Amygdala	mAmyg	Right	BNA212Amyg_R_2_1	-1.85864	1.05998	-1.75346	0.10138
Lateral Amygdala	lAmyg	Left	BNA213Amyg_L_2_2	0.0289564	2.81662	0.0102806	0.991942
Lateral Amygdala	lAmyg	Right	BNA214Amyg_R_2_2	1.7566	2.95975	0.593496	0.562316
Age				-0.0176588	0.0109272	-1.61603	0.12839
TIV				-0.000375645	0.000849815	-0.442031	0.665218

## Sheet: Table S5
Table S5: Whole-brain structural covariance networks estimated for each insula sub-region.
See: left Granular Insula		Cluster level				Peak Level					Coordinates
'p'	'c'	'p(FWE-corr)'	'p(FDR-corr)'	'equivk'	'p(unc)'	'p(FWE-corr)'	'p(FDR-corr)'	'T'	'equivZ'	'p(unc)'	'x,y,z {mm}'
0.000228872	9	0	2.41138e-17	167548	3.11785e-22	0	4.13219e-11	16.1705	Inf	4.44089e-16	[-34.75;-21.25;13.75]
[]	[]	[]	[]	[]	[]	0	4.13219e-11	16.0127	Inf	4.44089e-16	[-37.75;-20.25;4.75]
[]	[]	[]	[]	[]	[]	0.000236739	0.00174717	7.21067	5.54868	1.43917e-08	[-65.75;-36.25;-1.25]
[]	[]	0.208067	0.230572	1804	0.0978081	0.0097752	0.0239681	5.72314	4.73587	1.09061e-06	[-41.75;34.75;23.75]
[]	[]	[]	[]	[]	[]	0.788913	0.735791	3.56788	3.25716	0.000562671	[-33.75;46.75;16.75]
[]	[]	0.0609266	0.198739	3756	0.0263564	0.0324064	0.0350865	5.2364	4.43552	4.59245e-06	[-25.75;-81.25;21.75]
[]	[]	[]	[]	[]	[]	0.689961	0.573389	3.70344	3.36195	0.000386977	[-30.75;-71.25;35.75]
[]	[]	[]	[]	[]	[]	0.877324	0.879731	3.42081	3.14163	0.000840058	[-27.75;-70.25;45.75]
[]	[]	0.18379	0.230572	2159	0.085148	0.11869	0.0971191	4.68361	4.07147	2.33586e-05	[-8.75;-35.25;35.75]
[]	[]	0.527121	0.63854	830	0.314003	0.15238	0.108925	4.5706	3.99391	3.24961e-05	[56.25;-68.25;21.75]
[]	[]	0.209602	0.230572	2030	0.0986217	0.183409	0.126709	4.48438	3.93401	4.17698e-05	[26.25;53.75;-10.25]
[]	[]	[]	[]	[]	[]	0.2761	0.198689	4.28389	3.79224	7.46463e-05	[32.25;55.75;-4.25]
[]	[]	0.57533	0.63854	2778	0.359086	0.422043	0.30192	4.05119	3.62331	0.000145431	[6.25;-16.25;7.75]
[]	[]	0.63342	0.63854	357	0.42076	0.760558	0.684952	3.6086	3.28881	0.000503066	[47.25;-67.25;41.75]
[]	[]	[]	[]	[]	[]	0.802106	0.747162	3.54817	3.24178	0.000593918	[39.25;-71.25;34.75]
[]	[]	0.76135	0.760992	151	0.600723	0.796384	0.743306	3.55679	3.24851	0.000580057	[4.25;-18.25;44.75]
Seed: right Granular Insula		Cluster level				Peak Level					Coordinates
'p'	'c'	'p(FWE-corr)'	'p(FDR-corr)'	'equivk'	'p(unc)'	'p(FWE-corr)'	'p(FDR-corr)'	'T'	'equivZ'	'p(unc)'	'x,y,z {mm}'
3.9831e-07	13	0	4.32687e-23	238363	2.51718e-28	0	3.38023e-12	23.7108	Inf	4.44089e-16	[40.25;-15.25;5.75]
[]	[]	[]	[]	[]	[]	1.31204e-07	2.67831e-06	10.4416	6.89396	2.71305e-12	[58.25;-20.25;16.75]
[]	[]	[]	[]	[]	[]	2.55215e-06	3.4732e-05	9.12507	6.40311	7.6123e-11	[-61.75;-30.25;-7.25]
[]	[]	0.0134142	0.0824504	1812	0.00525108	0.0756037	0.0713236	4.91328	4.22578	1.19058e-05	[54.25;-55.25;-10.25]
[]	[]	0.290722	0.749346	6398	0.133565	0.0828262	0.0751022	4.87402	4.19971	1.33628e-05	[2.25;-22.25;8.75]
[]	[]	0.278627	0.749346	1392	0.12699	0.164193	0.13076	4.5692	3.99295	3.26284e-05	[20.25;45.75;37.75]
[]	[]	[]	[]	[]	[]	0.192082	0.147595	4.49573	3.94193	4.04141e-05	[29.25;34.75;32.75]
[]	[]	0.200647	0.749346	1484	0.0870786	0.230952	0.172921	4.4069	3.87963	5.23068e-05	[4.25;-18.25;47.75]
[]	[]	0.319115	0.749346	1052	0.149449	0.343	0.267733	4.20321	3.73421	9.41533e-05	[42.25;29.75;25.75]
[]	[]	[]	[]	[]	[]	0.360268	0.272202	4.17621	3.71466	0.000101739	[45.25;34.75;9.75]
[]	[]	0.879951	0.985901	60	0.824255	0.453362	0.347296	4.0424	3.61683	0.000149118	[-39.75;29.75;5.75]
[]	[]	0.512215	0.985901	492	0.27913	0.465975	0.354079	4.0254	3.60429	0.000156502	[-13.75;-74.25;-2.25]
[]	[]	0.471839	0.985901	273	0.248208	0.592691	0.447192	3.86249	3.48281	0.000248089	[-35.75;-69.25;34.75]
[]	[]	[]	[]	[]	[]	0.771955	0.642027	3.629	3.3046	0.000475558	[-29.75;-70.25;46.75]
[]	[]	0.552316	0.985901	578	0.312486	0.655255	0.505562	3.78373	3.42324	0.0003094	[28.25;60.75;6.75]
[]	[]	0.663645	0.985901	264	0.423659	0.71649	0.56552	3.70471	3.36292	0.000385611	[-21.75;-82.25;25.75]
[]	[]	0.856677	0.985901	52	0.755352	0.756826	0.62073	3.65022	3.321	0.000448479	[27.25;51.75;-11.25]
[]	[]	0.858747	0.985901	172	0.76101	0.826242	0.729086	3.54753	3.24129	0.00059496	[7.25;-60.25;14.75]
Seed: left Ventral Agranular Insula		Cluster level				Peak Level					Coordinates
'p'	'c'	'p(FWE-corr)'	'p(FDR-corr)'	'equivk'	'p(unc)'	'p(FWE-corr)'	'p(FDR-corr)'	'T'	'equivZ'	'p(unc)'	'x,y,z {mm}'
5.34851e-07	12	6.34704e-06	0.000812112	18765	2.94293e-06	0	1.13594e-12	21.1625	Inf	4.44089e-16	[-31.75;14.75;-13.25]
[]	[]	[]	[]	[]	[]	0.61615	0.863265	3.75009	3.39763	0.000339867	[-42.75;1.75;-26.25]
[]	[]	[]	[]	[]	[]	0.642622	0.86503	3.71638	3.37186	0.00037331	[-38.75;27.75;6.75]
[]	[]	1.83871e-05	0.000812112	22831	8.5256e-06	0.000150137	0.00121834	7.35021	5.61761	9.68067e-09	[38.25;13.75;-10.25]
[]	[]	[]	[]	[]	[]	0.112823	0.454466	4.6624	4.057	2.48537e-05	[50.25;-4.25;-44.25]
[]	[]	[]	[]	[]	[]	0.32968	0.749282	4.14532	3.69221	0.000111155	[45.25;-12.25;4.75]
[]	[]	0.551958	0.987788	702	0.372265	0.251385	0.67123	4.28655	3.79414	7.40774e-05	[-44.75;32.75;18.75]
[]	[]	0.573757	0.987788	200	0.395392	0.476931	0.863265	3.92969	3.53321	0.000205275	[-26.75;-65.25;45.75]
[]	[]	0.771817	0.987788	88	0.685121	0.557847	0.863265	3.82423	3.45395	0.000276225	[11.25;2.75;69.75]
[]	[]	0.621027	0.987788	154	0.449893	0.568482	0.863265	3.81066	3.44367	0.000286935	[-35.75;-24.25;-19.25]
[]	[]	0.435812	0.987788	513	0.265389	0.59747	0.863265	3.77381	3.41569	0.000318097	[39.25;38.75;-18.25]
[]	[]	[]	[]	[]	[]	0.607999	0.863265	3.76044	3.40552	0.000330193	[27.25;41.75;-15.25]
[]	[]	0.769952	0.987788	144	0.681346	0.610239	0.863265	3.75759	3.40335	0.000332825	[-48.75;-34.25;9.75]
[]	[]	0.845274	0.987788	52	0.865253	0.687452	0.86503	3.65856	3.32744	0.000438246	[58.25;-7.25;43.75]
[]	[]	0.844906	0.987788	57	0.864151	0.699293	0.86503	3.64303	3.31545	0.000457476	[23.25;21.75;48.75]
[]	[]	0.457587	0.987788	1090	0.283639	0.708606	0.86503	3.63072	3.30593	0.000473306	[-47.75;-18.25;9.75]
[]	[]	[]	[]	[]	[]	0.830937	0.982433	3.4531	3.16716	0.000769687	[-34.75;-23.25;14.75]
[]	[]	[]	[]	[]	[]	0.831084	0.982433	3.45286	3.16697	0.00077019	[-49.75;-20.25;1.75]
[]	[]	0.785706	0.987788	140	0.714239	0.745293	0.86503	3.58106	3.26741	0.000542676	[-20.75;-77.25;31.75]
Seed: right Ventral Agranular Insula		Cluster level				Peak Level					Coordinates
'p'	'c'	'p(FWE-corr)'	'p(FDR-corr)'	'equivk'	'p(unc)'	'p(FWE-corr)'	'p(FDR-corr)'	'T'	'equivZ'	'p(unc)'	'x,y,z {mm}'
1.29707e-09	15	1.89664e-07	0.000917044	22722	8.70699e-08	0	1.03811e-12	19.4684	Inf	4.44089e-16	[34.25;15.75;-12.25]
[]	[]	[]	[]	[]	[]	0.505982	0.863283	3.89587	3.5079	0.000225833	[35.25;-17.25;-22.25]
[]	[]	[]	[]	[]	[]	0.647109	0.894437	3.71538	3.3711	0.000374344	[47.25;-10.25;6.75]
[]	[]	0.000221856	0.00703743	14033	0.00010186	0.000399337	0.00293379	6.96116	5.4225	2.93863e-08	[-33.75;10.75;-14.25]
[]	[]	[]	[]	[]	[]	0.341198	0.766345	4.13112	3.68187	0.000115766	[-46.75;-8.25;-11.25]
[]	[]	[]	[]	[]	[]	0.62425	0.894437	3.74451	3.39337	0.00034519	[-44.75;2.75;-25.25]
[]	[]	0.0888562	0.80332	1866	0.0427189	0.0206544	0.102199	5.38226	4.52746	2.98488e-06	[24.25;20.75;55.75]
[]	[]	0.312452	0.80332	1165	0.17198	0.163369	0.636472	4.49866	3.94398	4.00702e-05	[27.25;54.75;32.75]
[]	[]	[]	[]	[]	[]	0.309781	0.766345	4.1832	3.71973	9.9719e-05	[24.25;49.75;38.75]
[]	[]	[]	[]	[]	[]	0.63575	0.894437	3.72988	3.38219	0.000359549	[22.25;54.75;21.75]
[]	[]	0.559186	0.987687	823	0.376042	0.197104	0.636472	4.41017	3.88194	5.18124e-05	[-45.75;32.75;16.75]
[]	[]	0.258032	0.80332	1399	0.13701	0.228914	0.636472	4.33757	3.83054	6.39316e-05	[-60.75;-43.25;28.75]
[]	[]	0.759972	0.987687	592	0.655097	0.3886	0.80308	4.05811	3.6284	0.000142592	[54.25;-18.25;20.75]
[]	[]	0.553039	0.987687	219	0.369685	0.441987	0.853291	3.98181	3.57201	0.000177124	[-36.75;-23.25;-20.25]
[]	[]	0.29837	0.80332	1668	0.162672	0.472146	0.853291	3.94071	3.54143	0.000198979	[-50.75;-20.25;12.75]
[]	[]	[]	[]	[]	[]	0.77755	0.895111	3.54023	3.23559	0.000606968	[-50.75;-20.25;0.75]
[]	[]	0.702517	0.987687	293	0.556581	0.550672	0.894437	3.83808	3.46441	0.000265703	[-22.75;62.75;2.75]
[]	[]	0.827704	0.987687	242	0.807301	0.67361	0.894437	3.68132	3.34496	0.000411474	[-68.75;-23.25;-13.25]
[]	[]	[]	[]	[]	[]	0.792544	0.895111	3.51813	3.21829	0.000644782	[-67.75;-13.25;-8.25]
[]	[]	0.753068	0.987687	179	0.64208	0.708498	0.894437	3.63566	3.30975	0.000466893	[-66.75;-27.25;20.75]
[]	[]	0.793231	0.987687	63	0.723569	0.737124	0.894437	3.59712	3.2799	0.000519221	[9.25;2.75;69.75]
[]	[]	0.810081	0.987687	84	0.762593	0.774862	0.895111	3.54413	3.23863	0.000600528	[-18.75;-88.25;-8.25]
[]	[]	0.790323	0.987687	122	0.717159	0.794894	0.895111	3.51461	3.21553	0.000651017	[-6.75;15.75;-12.25]
Seed: left Dorsal Agranular Insula		Cluster level				Peak Level					Coordinates
'p'	'c'	'p(FWE-corr)'	'p(FDR-corr)'	'equivk'	'p(unc)'	'p(FWE-corr)'	'p(FDR-corr)'	'T'	'equivZ'	'p(unc)'	'x,y,z {mm}'
0.000547638	8	3.03113e-05	0.0125798	13538	1.43495e-05	0	2.22011e-12	17.5216	Inf	4.44089e-16	[-34.75;17.75;1.75]
[]	[]	[]	[]	[]	[]	0.792905	0.876944	3.50249	3.20603	0.000672907	[-18.75;14.75;-15.25]
[]	[]	0.000997258	0.0125798	11211	0.000472335	0.00078276	0.0026207	6.67886	5.27503	6.63659e-08	[30.25;21.75;6.75]
[]	[]	[]	[]	[]	[]	0.00110657	0.0026207	6.54085	5.20106	9.90766e-08	[37.25;19.75;-1.25]
[]	[]	[]	[]	[]	[]	0.295466	0.369841	4.19434	3.72779	9.65833e-05	[44.25;3.75;12.75]
[]	[]	0.148614	0.476749	3280	0.0761649	0.00852944	0.0162205	5.72632	4.73777	1.08042e-06	[-41.75;-19.25;19.75]
[]	[]	0.081656	0.20853	3623	0.0403256	0.154419	0.264679	4.51126	3.95275	3.86287e-05	[40.25;1.75;-34.25]
[]	[]	0.190889	0.476749	1548	0.100275	0.296971	0.369841	4.19167	3.72586	9.73251e-05	[-13.75;62.75;1.75]
[]	[]	0.7356	0.956766	190	0.629757	0.504608	0.554196	3.8834	3.49853	0.000233913	[-33.75;52.75;-1.25]
[]	[]	0.595447	0.956766	229	0.428412	0.559122	0.596472	3.81287	3.44534	0.000285167	[-9.75;-77.25;52.75]
[]	[]	0.848571	0.956766	79	0.893602	0.73258	0.780476	3.58844	3.27315	0.000531778	[-68.75;-40.25;-8.25]
Seed: right Dorsal Agranular Insula		Cluster level				Peak Level					Coordinates
'p'	'c'	'p(FWE-corr)'	'p(FDR-corr)'	'equivk'	'p(unc)'	'p(FWE-corr)'	'p(FDR-corr)'	'T'	'equivZ'	'p(unc)'	'x,y,z {mm}'
0.00249833	7	0.000170712	0.0137012	12776	8.09374e-05	4.58519e-11	3.26058e-10	14.3361	Inf	6.66134e-16	[33.25;21.75;3.75]
[]	[]	[]	[]	[]	[]	0.043673	0.10585	5.06016	4.32217	7.7251e-06	[43.25;2.75;15.75]
[]	[]	0.00445066	0.0282685	8886	0.00211466	0.0104812	0.0374634	5.64295	4.68764	1.38188e-06	[-34.75;15.75;1.75]
[]	[]	[]	[]	[]	[]	0.299125	0.361068	4.18723	3.72264	9.85741e-05	[-41.75;4.75;13.75]
[]	[]	0.308286	0.794832	2316	0.174736	0.152847	0.294889	4.51535	3.9556	3.81716e-05	[-44.75;-21.25;19.75]
[]	[]	0.325528	0.794832	2039	0.186703	0.254843	0.361068	4.26975	3.78211	7.7752e-05	[47.25;0.75;-18.25]
[]	[]	[]	[]	[]	[]	0.467485	0.497894	3.93213	3.53503	0.000203864	[43.25;2.75;-25.25]
[]	[]	0.595161	0.850359	384	0.428691	0.272178	0.361068	4.23627	3.75805	8.56201e-05	[-13.75;-44.25;47.75]
[]	[]	0.349864	0.794832	669	0.204125	0.387668	0.435985	4.04482	3.61862	0.000148091	[-31.75;-48.25;53.75]
[]	[]	[]	[]	[]	[]	0.526296	0.509712	3.85445	3.47675	0.000253763	[-38.75;-59.25;57.75]
[]	[]	[]	[]	[]	[]	0.545455	0.509712	3.82972	3.45809	0.000272007	[-26.75;-60.25;47.75]
[]	[]	0.56734	0.794832	282	0.397183	0.674119	0.664432	3.66527	3.33261	0.000430184	[-6.75;64.75;5.75]
Seed: left Ventral Granular Insula		Cluster level				Peak Level					Coordinates
'p'	'c'	'p(FWE-corr)'	'p(FDR-corr)'	'equivk'	'p(unc)'	'p(FWE-corr)'	'p(FDR-corr)'	'T'	'equivZ'	'p(unc)'	'x,y,z {mm}'
0.000629372	8	1.15847e-06	7.39756e-05	27943	5.34833e-07	2.1975e-07	3.04357e-06	10.1202	6.7803	5.9962e-12	[-37.75;-5.25;-9.25]
[]	[]	[]	[]	[]	[]	0.000703759	0.0032502	6.73213	5.30325	5.68799e-08	[-31.75;9.75;-11.25]
[]	[]	[]	[]	[]	[]	0.0612776	0.175164	4.929	4.23618	1.13679e-05	[-34.75;-22.25;9.75]
[]	[]	7.878e-07	7.39756e-05	30933	3.63706e-07	9.19355e-06	6.36664e-05	8.49999	6.14445	4.01217e-10	[38.25;-3.25;-11.25]
[]	[]	[]	[]	[]	[]	0.00408736	0.0141816	6.0311	4.91665	4.40196e-07	[38.25;5.75;-29.25]
[]	[]	[]	[]	[]	[]	0.18593	0.336984	4.43547	3.89975	4.81462e-05	[51.25;-2.25;-43.25]
[]	[]	0.423476	0.790963	1038	0.254261	0.0925104	0.22408	4.75175	4.11771	1.91325e-05	[-45.75;-72.25;-0.25]
[]	[]	0.348188	0.790963	2585	0.197596	0.215969	0.336984	4.36355	3.84899	5.93029e-05	[-68.75;-29.25;-11.25]
[]	[]	0.584029	0.833093	1193	0.404951	0.375584	0.47551	4.07502	3.64082	0.000135885	[56.25;-12.25;-27.25]
[]	[]	0.322142	0.790963	467	0.179506	0.572508	0.692362	3.80756	3.44132	0.000289439	[31.25;31.75;-12.25]
[]	[]	[]	[]	[]	[]	0.614051	0.694003	3.75479	3.40122	0.000335435	[33.25;37.75;-17.25]
[]	[]	0.824532	0.987745	630	0.803448	0.733789	0.754918	3.59894	3.28131	0.000516629	[-10.75;-23.25;13.75]
[]	[]	0.808311	0.987745	551	0.762627	0.763949	0.754918	3.55702	3.24869	0.000579695	[7.25;-13.25;11.75]
Seed: right Ventral Granular Insula		Cluster level				Peak Level					Coordinates
'p'	'c'	'p(FWE-corr)'	'p(FDR-corr)'	'equivk'	'p(unc)'	'p(FWE-corr)'	'p(FDR-corr)'	'T'	'equivZ'	'p(unc)'	'x,y,z {mm}'
1.32686e-07	13	6.66134e-16	9.66898e-12	101033	3.13519e-16	0	1.7803e-12	23.0716	Inf	4.44089e-16	[38.25;-2.25;-10.25]
[]	[]	[]	[]	[]	[]	5.05459e-07	4.71843e-06	9.77586	6.65426	1.42367e-11	[-36.75;-4.25;-10.25]
[]	[]	[]	[]	[]	[]	0.000320454	0.00192458	7.07112	5.47857	2.14384e-08	[-29.75;10.75;-11.25]
[]	[]	0.137761	0.547816	1594	0.0647312	0.223148	0.284879	4.37225	3.85515	5.78294e-05	[-26.75;-69.25;42.75]
[]	[]	[]	[]	[]	[]	0.670145	0.665996	3.70962	3.36668	0.00038039	[-33.75;-70.25;34.75]
[]	[]	[]	[]	[]	[]	0.739436	0.7121	3.61812	3.29618	0.000490047	[-25.75;-74.25;30.75]
[]	[]	0.392884	0.662304	1125	0.217936	0.233803	0.284879	4.34933	3.8389	6.17939e-05	[-43.75;33.75;19.75]
[]	[]	[]	[]	[]	[]	0.762235	0.7121	3.58648	3.27163	0.000534641	[-39.75;47.75;12.75]
[]	[]	0.603301	0.662304	538	0.403777	0.288221	0.326651	4.2435	3.76326	8.38567e-05	[-42.75;-74.25;1.75]
[]	[]	0.541304	0.662304	636	0.340362	0.362232	0.385836	4.12064	3.67422	0.000119288	[-9.75;64.75;-16.25]
[]	[]	0.478869	0.662304	547	0.28463	0.457438	0.476923	3.98358	3.57333	0.000176234	[-10.75;44.75;-23.25]
[]	[]	0.555387	0.662304	573	0.353979	0.470269	0.476923	3.96626	3.56046	0.0001851	[56.25;-68.25;12.75]
[]	[]	0.534589	0.662304	336	0.334014	0.540569	0.533755	3.87432	3.49171	0.000239967	[-2.75;62.75;1.75]
[]	[]	0.299793	0.601311	2138	0.155636	0.5712	0.547162	3.83528	3.46229	0.000267797	[-55.75;-60.25;28.75]
[]	[]	0.630084	0.750214	2210	0.434303	0.574999	0.547162	3.83046	3.45865	0.000271442	[1.25;-12.25;11.75]
[]	[]	0.776315	0.847246	177	0.653988	0.764	0.7121	3.58399	3.2697	0.000538317	[67.25;-35.25;-8.25]
[]	[]	0.680275	0.750214	73	0.497982	0.772897	0.7121	3.57132	3.25983	0.00055739	[32.25;31.75;-11.25]
[]	[]	0.849814	0.987175	82	0.827957	0.855634	0.860871	3.44069	3.15736	0.000796035	[-61.75;-5.25;-29.25]
Seed: left Dorsal Granular Insula		Cluster level				Peak Level					Coordinates
'p'	'c'	'p(FWE-corr)'	'p(FDR-corr)'	'equivk'	'p(unc)'	'p(FWE-corr)'	'p(FDR-corr)'	'T'	'equivZ'	'p(unc)'	'x,y,z {mm}'
3.026e-05	10	2.44249e-15	5.64742e-13	116897	1.08681e-15	9.37794e-12	2.16e-10	15.2837	Inf	4.44089e-16	[-38.75;-7.25;9.75]
[]	[]	[]	[]	[]	[]	4.60645e-05	0.000530523	7.85108	5.85582	2.37325e-09	[39.25;-6.25;6.75]
[]	[]	[]	[]	[]	[]	0.00878839	0.0437872	5.74256	4.74747	1.02987e-06	[-56.75;-3.25;-24.25]
[]	[]	0.50806	0.765278	367	0.314228	0.348853	0.260046	4.13511	3.68478	0.000114452	[-31.75;52.75;-8.25]
[]	[]	0.366825	0.765278	600	0.202432	0.450063	0.34432	3.98713	3.57596	0.000174471	[-4.75;62.75;17.75]
[]	[]	0.629703	0.765278	457	0.440048	0.496549	0.385538	3.92483	3.52957	0.000208116	[-32.75;-88.25;22.75]
[]	[]	0.669364	0.765278	206	0.490228	0.660522	0.565545	3.71523	3.37098	0.000374505	[-27.75;34.75;34.75]
[]	[]	0.700486	0.765278	242	0.534017	0.7218	0.633335	3.63514	3.30935	0.000467561	[-14.75;59.75;-11.25]
[]	[]	0.652692	0.765278	141	0.468438	0.737379	0.640432	3.61408	3.29305	0.000495534	[56.25;-56.25;-13.25]
[]	[]	0.773164	0.765278	136	0.657127	0.743961	0.640432	3.60506	3.28606	0.000507998	[-43.75;-77.25;-1.25]
[]	[]	0.833858	1	340	0.795055	0.767873	0.672791	3.5716	3.26005	0.000556954	[3.25;-18.25;4.75]
[]	[]	0.822536	1	96	0.765854	0.832276	0.806364	3.47357	3.18329	0.00072806	[-43.75;35.75;17.75]
Seed: right Dorsal Granular Insula		Cluster level				Peak Level					Coordinates
'p'	'c'	'p(FWE-corr)'	'p(FDR-corr)'	'equivk'	'p(unc)'	'p(FWE-corr)'	'p(FDR-corr)'	'T'	'equivZ'	'p(unc)'	'x,y,z {mm}'
4.17741e-06	11	2.13441e-07	1.56402e-05	36054	9.70256e-08	3.38466e-11	6.30816e-10	14.5327	Inf	5.55112e-16	[39.25;-5.25;8.75]
[]	[]	[]	[]	[]	[]	0.00154285	0.00798174	6.42584	5.13845	1.38505e-07	[60.25;3.75;-19.25]
[]	[]	[]	[]	[]	[]	0.00171157	0.00798174	6.3845	5.11573	1.56263e-07	[41.25;10.75;-40.25]
[]	[]	0.00019524	0.00233853	13816	8.87603e-05	0.000348214	0.00324551	7.02034	5.45277	2.47956e-08	[-37.75;-1.25;9.75]
[]	[]	[]	[]	[]	[]	0.0446667	0.0946275	5.06875	4.32776	7.53182e-06	[-38.75;9.75;0.75]
[]	[]	[]	[]	[]	[]	0.303651	0.421565	4.19821	3.73059	9.55148e-05	[-34.75;-10.25;-12.25]
[]	[]	0.00166333	0.288329	15999	0.000756741	0.0083483	0.026041	5.75216	4.7532	1.00111e-06	[-59.75;0.75;-25.25]
[]	[]	[]	[]	[]	[]	0.0419806	0.0946275	5.09462	4.34453	6.97856e-06	[-68.75;-34.25;-10.25]
[]	[]	[]	[]	[]	[]	0.0438163	0.0946275	5.07678	4.33297	7.35567e-06	[-68.75;-33.25;-2.25]
[]	[]	0.145944	0.288329	1195	0.0717135	0.0939513	0.153236	4.75171	4.11768	1.91349e-05	[-22.75;36.75;46.75]
[]	[]	0.506917	0.754058	2701	0.321421	0.118899	0.181478	4.64764	4.0469	2.59501e-05	[3.25;-14.25;2.75]
[]	[]	0.253636	0.493397	494	0.132983	0.212708	0.31838	4.37782	3.85909	5.69049e-05	[55.25;-53.25;-15.25]
[]	[]	0.706296	0.815175	482	0.55694	0.592554	0.796845	3.78938	3.42753	0.00030455	[-26.75;-78.25;23.75]
[]	[]	0.397771	0.530857	1535	0.230524	0.656846	0.80326	3.7076	3.36514	0.000382527	[-2.75;16.75;-8.25]
[]	[]	0.586149	0.754058	310	0.40105	0.717448	0.80326	3.62848	3.3042	0.000476239	[62.25;-33.25;-13.25]
[]	[]	[]	[]	[]	[]	0.820889	0.866274	3.47921	3.18773	0.000716965	[65.25;-41.25;-16.25]
[]	[]	0.839864	0.970863	61	0.832663	0.720089	0.80326	3.62494	3.30146	0.000480909	[-45.75;30.75;20.75]
[]	[]	0.82097	0.970863	90	0.781965	0.794495	0.853905	3.52004	3.21979	0.000641428	[-49.75;-77.25;-3.25]
Seed: left Dorsal Dysgranular Insula		Cluster level				Peak Level					Coordinates
'p'	'c'	'p(FWE-corr)'	'p(FDR-corr)'	'equivk'	'p(unc)'	'p(FWE-corr)'	'p(FDR-corr)'	'T'	'equivZ'	'p(unc)'	'x,y,z {mm}'
2.47862e-05	10	1.42691e-05	0.00104299	18298	6.49959e-06	0	1.00535e-12	21.4668	Inf	4.44089e-16	[-38.75;5.75;3.75]
[]	[]	[]	[]	[]	[]	0.0618549	0.1127	4.9308	4.23737	1.13078e-05	[-36.75;-22.25;17.75]
[]	[]	[]	[]	[]	[]	0.618472	0.647908	3.75555	3.40179	0.000334731	[-35.75;-12.25;-11.25]
[]	[]	1.54658e-06	4.99809e-05	31323	7.04467e-07	0.00033646	0.00237589	7.03322	5.45933	2.3897e-08	[37.25;0.75;9.75]
[]	[]	[]	[]	[]	[]	0.0029927	0.0141072	6.16107	4.99089	3.00515e-07	[32.25;15.75;3.75]
[]	[]	[]	[]	[]	[]	0.135788	0.195705	4.58695	4.0052	3.09822e-05	[35.25;-1.25;-39.25]
[]	[]	0.283055	0.63084	1949	0.15157	0.00623041	0.0180511	5.86847	4.82205	7.10467e-07	[-61.75;1.75;-22.25]
[]	[]	0.0207067	0.0602528	6173	0.00953089	0.0550427	0.1127	4.98019	4.26991	9.77763e-06	[-7.75;13.75;-15.25]
[]	[]	[]	[]	[]	[]	0.483058	0.517613	3.92973	3.53324	0.000205251	[-10.75;32.75;-21.25]
[]	[]	0.283235	0.63084	2446	0.151684	0.0606847	0.1127	4.9389	4.24272	1.10412e-05	[-68.75;-43.25;-3.25]
[]	[]	0.29762	0.63084	2044	0.160919	0.104729	0.17357	4.70311	4.08475	2.20626e-05	[-28.75;-80.25;20.75]
[]	[]	0.483087	0.63084	718	0.300575	0.321977	0.36579	4.1661	3.70732	0.000104733	[-47.75;-77.25;-1.25]
[]	[]	0.404631	0.63084	382	0.23621	0.45517	0.504418	3.96729	3.56123	0.000184563	[34.25;-20.25;-21.25]
[]	[]	0.595452	0.691628	399	0.41222	0.520882	0.54684	3.88009	3.49605	0.000236103	[29.25;44.75;-17.25]
[]	[]	0.789156	0.938349	163	0.709046	0.826376	0.859521	3.46937	3.17999	0.000736407	[-66.75;-12.25;-6.25]
[]	[]	[]	[]	[]	[]	0.828856	0.859521	3.46534	3.17681	0.000744534	[-54.75;-20.25;0.75]
Seed: right Dorsal Dysgranular Insula		Cluster level				Peak Level					Coordinates
'p'	'c'	'p(FWE-corr)'	'p(FDR-corr)'	'equivk'	'p(unc)'	'p(FWE-corr)'	'p(FDR-corr)'	'T'	'equivZ'	'p(unc)'	'x,y,z {mm}'
5.95424e-06	11	1.40334e-10	1.10412e-07	55243	6.10176e-11	0	2.01736e-12	18.7525	Inf	4.44089e-16	[39.25;6.75;5.75]
[]	[]	[]	[]	[]	[]	0.0315332	0.125384	5.23215	4.43282	4.65049e-06	[53.25;-21.25;1.75]
[]	[]	[]	[]	[]	[]	0.0384737	0.131596	5.14991	4.38021	5.92832e-06	[63.25;-35.25;-4.25]
[]	[]	2.46699e-09	1.10412e-07	48699	1.07265e-09	1.75041e-05	0.000205494	8.25876	6.03966	7.72206e-10	[-39.75;6.75;-2.25]
[]	[]	[]	[]	[]	[]	0.000215344	0.00168556	7.23292	5.55975	1.3508e-08	[-36.75;0.75;14.75]
[]	[]	[]	[]	[]	[]	0.00145201	0.00852926	6.46905	5.16208	1.2211e-07	[-67.75;-35.25;-5.25]
[]	[]	0.180942	0.474116	2112	0.0867864	0.0514092	0.136504	5.02891	4.30181	8.47037e-06	[-21.75;65.75;-4.25]
[]	[]	0.184712	0.474116	1724	0.0887927	0.0579562	0.136504	4.97838	4.26872	9.8298e-06	[-45.75;-77.25;-0.25]
[]	[]	0.63515	0.960561	210	0.438397	0.396213	0.506609	4.07166	3.63836	0.00013719	[-60.75;-64.25;15.75]
[]	[]	0.2938	0.49682	2298	0.151249	0.404196	0.506609	4.06006	3.62983	0.000141802	[-31.75;-84.25;28.75]
[]	[]	0.687468	0.960561	250	0.505696	0.537647	0.603752	3.88011	3.49607	0.000236086	[-42.75;34.75;22.75]
[]	[]	0.839722	0.960561	154	0.796055	0.58213	0.64905	3.82348	3.45338	0.000276807	[2.25;-25.25;3.75]
[]	[]	[]	[]	[]	[]	0.868284	0.91529	3.41983	3.14085	0.000842292	[-5.75;-28.25;2.75]
[]	[]	0.459755	0.960561	368	0.267722	0.587117	0.64905	3.81717	3.4486	0.000281749	[10.25;50.75;-22.25]
[]	[]	0.804214	0.960561	83	0.709047	0.809251	0.864456	3.51942	3.2193	0.000642527	[30.25;60.75;5.75]
[]	[]	0.86194	0.960561	59	0.860939	0.855755	0.891406	3.44266	3.15891	0.000791794	[-58.75;-56.25;32.75]

## Sheet: Table S6
Table S6: Insula Structural Covariance Matrix.
	Seed Insular Regions
Target Regions	Left gINS	Right gINS	Left vaINS	Right vaINS	Left daINS	Right daINS	Left vgINS	Right vgINS	Left dgINS	Right dgINS	Left ddINS	Right ddINS
Granular Insula	0	1	1	0	1	1	1	1	1	1	1	1
Granular Insula	1	0	1	1	1	0	1	1	1	1	1	1
Ventral Agranular Insula	1	1	0	1	1	1	1	1	1	1	1	1
Ventral Agranular Insula	1	1	1	0	1	1	1	1	0	1	1	1
Dorsal Agranular Insula	1	1	1	1	0	1	1	1	1	1	1	1
Dorsal Agranular Insula	1	1	1	1	1	0	1	1	1	1	1	1
Ventral Granular Insula	1	1	1	1	1	1	0	1	1	1	1	1
Ventral Granular Insula	1	1	1	1	1	1	1	0	1	1	1	1
Dorsal Granular Insula	1	1	0	0	1	0	1	1	0	1	1	1
Dorsal Granular Insula	1	1	1	1	1	1	1	1	1	0	1	1
Dorsal Dysgranular Insula	1	1	1	1	1	1	1	1	1	1	0	1
Dorsal Dysgranular Insula	1	1	1	1	1	1	1	1	1	1	1	0
Pregenual ACC	1	1	0	0	0	0	0	0	0	0	0	0
Pregenual ACC	0	0	0	0	0	0	0	0	0	0	0	0
Subgenual ACC	1	1	0	0	0	0	0	1	1	1	1	1
Subgenual ACC	1	1	0	0	0	0	0	0	0	0	1	0
Media Amygdala	0	1	0	1	0	0	0	1	0	1	0	0
Media Amygdala	0	1	0	1	0	0	0	0	0	0	0	0
Lateral Amygdala	0	1	0	1	0	0	0	1	0	1	0	0
Lateral Amygdala	1	1	0	1	0	0	1	1	0	0	1	1

## Sheet: Table S7
Table S7: Estimated percentages of insula structural covariance networks.
Overall estimated networks by seed region
Seed Region	Left gINS	Right gINS	Left vaINS	Right vaINS	Left daINS	Right daINS	Left vgINS	Right vgINS	Left dgINS	Right dgINS	Left ddINS	Right ddINS
Total SCN	15	18	10	13	11	9	12	15	11	14	14	13
% of SCN*	78.9474	94.7368	52.6316	68.4211	57.8947	47.3684	63.1579	78.9474	57.8947	73.6842	73.6842	68.4211
Estimated intra-insula networks by seed region
Seed Region	Left gINS	Right gINS	Left vaINS	Right vaINS	Left daINS	Right daINS	Left vgINS	Right vgINS	Left dgINS	Right dgINS	Left ddINS	Right ddINS
Total SCN	11	11	10	9	11	9	11	11	10	11	11	11
% of SCN	100	100	90.9091	81.8182	100	81.8182	100	100	90.9091	100	100	100
Estimated insula-ACC networks by seed region
Seed Region	Left gINS	Right gINS	Left vaINS	Right vaINS	Left daINS	Right daINS	Left vgINS	Right vgINS	Left dgINS	Right dgINS	Left ddINS	Right ddINS
Total SCN	3	3	0	0	0	0	0	1	1	1	2	1
% of SCN	75	75	0	0	0	0	0	25	25	25	50	25
Estimated insula-amygdala networks
Seed Region	Left gINS	Right gINS	Left vaINS	Right vaINS	Left daINS	Right daINS	Left vgINS	Right vgINS	Left dgINS	Right dgINS	Left ddINS	Right ddINS
Total SCN	1	4	0	4	0	0	1	3	0	2	1	1
% of SCN	25	100	0	100	0	0	25	75	0	50	25	25
Estimated networks by insula module
Seed Module	Granular	Dysgranular	Agranular
Total SCN	85	27	43
% of SCN	74.5614	71.0526	56.5789
Estimated networks associated with interoceptive awareness, separated by insula module
Seed Module	Granular	Dysgranular	Agranular
% of SCN	54.8387	17.4194	27.7419
*% of SCN: estimated as Total SCN/Total of possible connections
**estimated percentages based on the connection matrix presented in Table S5.

## Sheet: Table S8
Table S7: Identified insula structural covariance networks and their relationships with interoceptive awareness, BDI and anxiety.
			Small Volume Correction Statistics														Small Volume Correction Statistics														Small Volume Correction Statistics															Small Volume Correction Statistics
Seed area	Target area	Hemisphere												Seed area	Target area	Hemisphere												Seed area	Target area	Hemisphere													Seed area	Target area	Hemisphere
Left Granular Insula	Granular Insula	Right	cluster	cluster	cluster	cluster	peak	peak	peak	peak	peak				Granular Insula	Left	cluster	cluster	cluster	cluster	peak	peak	peak	peak	peak				Granular Insula	Left	cluster	cluster	cluster	cluster	peak	peak	peak	peak	peak				Right Ventral Agranular Insula	Granular Insula	Right	cluster	cluster	cluster	cluster
			p(FWE-corr)	p(FDR-corr)	equivk	p(unc)	p(FWE-corr)	p(FDR-corr)	T	equivZ	p(unc)	x,y,z {mm}		Right Granular Insula			p(FWE-corr)	p(FDR-corr)	equivk	p(unc)	p(FWE-corr)	p(FDR-corr)	T	equivZ	p(unc)	x,y,z {mm}					p(FWE-corr)	p(FDR-corr)	equivk	p(unc)	p(FWE-corr)	p(FDR-corr)	T	equivZ	p(unc)	x,y,z {mm}						p(FWE-corr)	p(FDR-corr)	equivk	p(unc)
			--------------------------------------------------------------------------------														--------------------------------------------------------------------------------											Left Ventral Agranular Insula			--------------------------------------------------------------------------------															--------------------------------------------------------------------------------
			0.003	1	1868	0.138	0	0	6.99	5.44	0	36 -13 8					0.002	0.11	1940	0.078	0	0	8.27	6.04	0	-44 -17 4					0.019	0.97	88	0.861	0.017	0.948	3.45	3.17	0.001	-35 -23 15						0.016	1	82	0.825
							0	0.003	6.06	4.93	0	43 -8 -5									0	0	8.1	5.97	0	-45 -14 1									0.02	0.948	3.4	3.13	0.001	-41 -21 14				Ventral Agranular Insula	Left	cluster	cluster	cluster	cluster
							0	0.012	5.27	4.46	0	44 -18 -0									0	0	8.05	5.95	0	-39 -22 13					0.021	1	4	0.975	0.018	0.948	3.43	3.15	0.001	-44 -18 11						p(FWE-corr)	p(FDR-corr)	equivk	p(unc)
							0	0.012	5.17	4.39	0	41 -20 -2									0	0	7.97	5.91	0	-42 -20 10					0.021	1	4	0.98	0.018	0.948	3.43	3.15	0.001	-54						--------------------------------------------------------------------------------
	Ventral Agranular Insula	Left	cluster	cluster	cluster	cluster	peak	peak	peak	peak	peak										0	0	7.54	5.71	0	-61			Granular Insula	Right	cluster	cluster	cluster	cluster	peak	peak	peak	peak	peak							0.001	0.093	2655	0.047
			p(FWE-corr)	p(FDR-corr)	equivk	p(unc)	p(FWE-corr)	p(FDR-corr)	T	equivZ	p(unc)	x,y,z {mm}									0	0.001	6.34	5.09	0	-39 -23 3					p(FWE-corr)	p(FDR-corr)	equivk	p(unc)	p(FWE-corr)	p(FDR-corr)	T	equivZ	p(unc)	x,y,z {mm}				Dorsal Agranular Insula	Left	cluster	cluster	cluster	cluster
			--------------------------------------------------------------------------------												Ventral Agranular Insula	Left	cluster	cluster	cluster	cluster	peak	peak	peak	peak	peak						--------------------------------------------------------------------------------															p(FWE-corr)	p(FDR-corr)	equivk	p(unc)
			0.002	0.151	1688	0.129	0	0.032	5.76	4.76	0	-31 6 -10					p(FWE-corr)	p(FDR-corr)	equivk	p(unc)	p(FWE-corr)	p(FDR-corr)	T	equivZ	p(unc)	x,y,z {mm}					0.006	1	1258	0.28	0.003	0.182	4.15	3.69	0	45 -12 5						--------------------------------------------------------------------------------
							0	0.033	5.43	4.56	0	-28 12 -10					--------------------------------------------------------------------------------																		0.004	0.182	4.08	3.65	0	41 -6 -5						0.003	0.233	1277	0.183
							0	0.033	5.33	4.49	0	-24 13 -13					0.001	0.066	2650	0.05	0	0	7.3	5.59	0	-44 13 -11			Ventral Agranular Insula	Right	cluster	cluster	cluster	cluster	peak	peak	peak	peak	peak					Dorsal Agranular Insula	Right	cluster	cluster	cluster	cluster
							0	0.037	4.89	4.21	0	-29 16 -4									0	0.001	6.37	5.11	0	-31 5 -13					p(FWE-corr)	p(FDR-corr)	equivk	p(unc)	p(FWE-corr)	p(FDR-corr)	T	equivZ	p(unc)	x,y,z {mm}						p(FWE-corr)	p(FDR-corr)	equivk	p(unc)
							0.001	0.056	4.66	4.06	0	-44 15 -9									0	0.002	5.96	4.87	0	-41 10 -14					--------------------------------------------------------------------------------															--------------------------------------------------------------------------------
							0.004	0.297	3.95	3.55	0	-41 10 -10									0	0.005	5.58	4.65	0	-39 13 -17					0.001	0.107	2450	0.036	0	0	7.35	5.62	0	38 14 -10						0.002	0.216	1375	0.091
							0.009	0.593	3.62	3.3	0	-39 16 -7			Ventral Agranular Insula	Right	cluster	cluster	cluster	cluster	peak	peak	peak	peak	peak				Dorsal Agranular Insula	Left	cluster	cluster	cluster	cluster	peak	peak	peak	peak	peak
	Ventral Agranular Insula	Right	cluster	cluster	cluster	cluster	peak	peak	peak	peak	peak						p(FWE-corr)	p(FDR-corr)	equivk	p(unc)	p(FWE-corr)	p(FDR-corr)	T	equivZ	p(unc)	x,y,z {mm}					p(FWE-corr)	p(FDR-corr)	equivk	p(unc)	p(FWE-corr)	p(FDR-corr)	T	equivZ	p(unc)	x,y,z {mm}				Ventral Granular Insula	Left	cluster	cluster	cluster	cluster
			p(FWE-corr)	p(FDR-corr)	equivk	p(unc)	p(FWE-corr)	p(FDR-corr)	T	equivZ	p(unc)	x,y,z {mm}					--------------------------------------------------------------------------------														--------------------------------------------------------------------------------															p(FWE-corr)	p(FDR-corr)	equivk	p(unc)
			--------------------------------------------------------------------------------														0.001	0.08	2372	0.058	0	0.011	5.68	4.71	0	36 4 -18					0.001	0.143	1993	0.067	0	0	12.29	7.48	0	-39 14 -11						--------------------------------------------------------------------------------
			0.011	0.987	302	0.634	0.001	0.668	4.43	3.9	0	25 9 -13									0	0.011	5.64	4.68	0	36 8 -20									0	0	11.76	7.32	0	-36 17 -8						0.001	0.177	1652	0.058
							0.003	0.668	4.09	3.65	0	31 6 -13									0	0.011	5.48	4.59	0	38 11 -18									0	0	10.55	6.93	0	-33 19 -6
							0.015	0.895	3.41	3.13	0.001	36 6 -20									0	0.011	5.41	4.55	0	44 13 -9			Ventral Granular Insula	Left
			0.014	0.987	44	0.819	0.002	0.668	4.17	3.71	0	44 13 -9									0	0.011	5.39	4.53	0	41 9 -15					cluster	cluster	cluster	cluster	peak	peak	peak	peak	peak					Ventral Granular Insula	Right	cluster	cluster	cluster	cluster
			0.015	0.987	16	0.887	0.006	0.668	3.79	3.43	0	31 16 -3									0.004	0.223	4.03	3.61	0	39 17 -7					p(FWE-corr)	p(FDR-corr)	equivk	p(unc)	p(FWE-corr)	p(FDR-corr)	T	equivZ	p(unc)	x,y,z {mm}						p(FWE-corr)	p(FDR-corr)	equivk	p(unc)
							0.006	0.668	3.77	3.41	0	28 16 -6									0.008	0.424	3.73	3.38	0	36 17 -4					--------------------------------------------------------------------------------															--------------------------------------------------------------------------------
			0.017	0.987	3	0.982	0.013	0.895	3.46	3.17	0.001	42 10 -13																			0.001	0.179	1653	0.067	0	0	7.33	5.61	0	39 15 -9						0.003	0.183	1608	0.157
			0.017	1	1	0.989	0.014	0.895	3.45	3.17	0.001	31 12 -10			Dorsal Agranular Insula	Left	cluster	cluster	cluster	cluster	peak	peak	peak	peak	peak				Ventral Granular Insula	Right	cluster	cluster	cluster	cluster	peak	peak	peak	peak	peak					Dorsal Granular Insula	Right	cluster	cluster	cluster	cluster
			0.017	0.987	1	0.984	0.014	0.895	3.43	3.15	0.001	28 18 -4					p(FWE-corr)	p(FDR-corr)	equivk	p(unc)	p(FWE-corr)	p(FDR-corr)	T	equivZ	p(unc)	x,y,z {mm}					p(FWE-corr)	p(FDR-corr)	equivk	p(unc)	p(FWE-corr)	p(FDR-corr)	T	equivZ	p(unc)	x,y,z {mm}						p(FWE-corr)	p(FDR-corr)	equivk	p(unc)
	Dorsal Agranular Insula	Left	cluster	cluster	cluster	cluster	peak	peak	peak	peak	peak						--------------------------------------------------------------------------------														--------------------------------------------------------------------------------															--------------------------------------------------------------------------------
			p(FWE-corr)	p(FDR-corr)	equivk	p(unc)	p(FWE-corr)	p(FDR-corr)	T	equivZ	p(unc)	x,y,z {mm}					0.002	0.125	1777	0.114	0	0	7.3	5.59	0	-44 13 -11					0.001	0.079	2975	0.07	0	0	7.2	5.54	0	38 12 -11						0.011	1	405	0.562
			--------------------------------------------------------------------------------																		0.003	0.219	4.14	3.69	0	-31 17 -5			Dorsal Granular Insula	Right	cluster	cluster	cluster	cluster	peak	peak	peak	peak	peak
			0.001	0.097	2308	0.078	0	0.012	5.48	4.59	0	-33 11 2									0.004	0.219	4.01	3.59	0	-34 15 -8					p(FWE-corr)	p(FDR-corr)	equivk	p(unc)	p(FWE-corr)	p(FDR-corr)	T	equivZ	p(unc)	x,y,z {mm}
							0	0.012	5.4	4.54	0	-41 12 -0			Ventral Granular Insula	Left	cluster	cluster	cluster	cluster	peak	peak	peak	peak	peak						--------------------------------------------------------------------------------													Dorsal Dysgranular Insula	Left	cluster	cluster	cluster	cluster
							0	0.012	5.35	4.51	0	-44 13 -3					p(FWE-corr)	p(FDR-corr)	equivk	p(unc)	p(FWE-corr)	p(FDR-corr)	T	equivZ	p(unc)	x,y,z {mm}					0.004	1	1639	0.204	0.002	0.243	4.28	3.79	0	41 5 -6						p(FWE-corr)	p(FDR-corr)	equivk	p(unc)
							0.001	0.044	4.68	4.07	0	-38 10 -3					--------------------------------------------------------------------------------																		0.003	0.243	4.13	3.68	0	45 -12 6						--------------------------------------------------------------------------------
							0.001	0.044	4.65	4.05	0	-42 10 -7					0	0.046	3202	0.004	0	0	7.87	5.87	0	-65									0.003	0.243	4.08	3.64	0	41 -5 -5						0.005	0.395	648	0.258
	Dorsal Agranular Insula	Right	cluster	cluster	cluster	cluster	peak	peak	peak	peak	peak										0	0	7.58	5.73	0	-62									0.013	0.692	3.52	3.22	0.001	36 -8 -2
			p(FWE-corr)	p(FDR-corr)	equivk	p(unc)	p(FWE-corr)	p(FDR-corr)	T	equivZ	p(unc)	x,y,z {mm}									0	0	7.51	5.69	0	-58			Dorsal Dysgranular Insula	Left	cluster	cluster	cluster	cluster	peak	peak	peak	peak	peak
			--------------------------------------------------------------------------------																		0	0	7.26	5.57	0	-44 11 -11					p(FWE-corr)	p(FDR-corr)	equivk	p(unc)	p(FWE-corr)	p(FDR-corr)	T	equivZ	p(unc)	x,y,z {mm}				Dorsal Dysgranular Insula	Right	cluster	cluster	cluster	cluster
			0.003	0.223	1192	0.163	0	0.007	5.78	4.77	0	31 10 6									0	0	7.18	5.53	0	-62					--------------------------------------------------------------------------------															p(FWE-corr)	p(FDR-corr)	equivk	p(unc)
							0	0.007	5.53	4.62	0	30 15 6									0	0.001	6.24	5.04	0	-34 1 -13					0.003	0.276	1073	0.174	0	0	8.53	6.16	0	-40 11 -9						--------------------------------------------------------------------------------
							0	0.007	5.36	4.52	0	45 10 -5			Ventral Granular Insula	Right	cluster	cluster	cluster	cluster	peak	peak	peak	peak	peak										0	0	6.77	5.32	0	-39 14 -5						0.008	1	568	0.443
	Ventral Granular Insula	Left	cluster	cluster	cluster	cluster	peak	peak	peak	peak	peak						p(FWE-corr)	p(FDR-corr)	equivk	p(unc)	p(FWE-corr)	p(FDR-corr)	T	equivZ	p(unc)	x,y,z {mm}									0	0.001	6.05	4.93	0	-43 8 -11
			p(FWE-corr)	p(FDR-corr)	equivk	p(unc)	p(FWE-corr)	p(FDR-corr)	T	equivZ	p(unc)	x,y,z {mm}					--------------------------------------------------------------------------------												Dorsal Dysgranular Insula	Right	cluster	cluster	cluster	cluster	peak	peak	peak	peak	peak
			--------------------------------------------------------------------------------														0.001	0.051	3049	0.025	0	0	11.59	7.27	0	41 -14 -1					p(FWE-corr)	p(FDR-corr)	equivk	p(unc)	p(FWE-corr)	p(FDR-corr)	T	equivZ	p(unc)	x,y,z {mm}
			0	0.057	3139	0.006	0	0	14.18	Inf	0	-60									0	0	11.21	7.15	0	38 -19 -0					--------------------------------------------------------------------------------													Media Amygdala	Left	cluster	cluster	cluster	cluster
							0	0.01	5.56	4.64	0	-42									0	0	8.52	6.15	0	39 -11 -12					0.007	0.749	602	0.399	0	0.005	6.24	5.04	0	40 11 -8						p(FWE-corr)	p(FDR-corr)	equivk	p(unc)
							0	0.01	5.47	4.58	0	-34 4 -10									0	0	7.47	5.68	0	45 4 -6									0.001	0.284	4.41	3.88	0	36 14 -2						--------------------------------------------------------------------------------
							0	0.01	5.32	4.49	0	-42 2 -6									0	0.003	5.75	4.75	0	39 8 -20									0.008	0.766	3.71	3.37	0	42 1 -3						0.012	1	63	0.862
							0.001	0.043	4.67	4.06	0	-44 11 -9			Dorsal Granular Insula	Left	cluster	cluster	cluster	cluster	peak	peak	peak	peak	peak						0.016	1	114	0.844	0.012	0.766	3.55	3.24	0.001	42 -5 14
	Ventral Granular Insula	Right	cluster	cluster	cluster	cluster	peak	peak	peak	peak	peak						p(FWE-corr)	p(FDR-corr)	equivk	p(unc)	p(FWE-corr)	p(FDR-corr)	T	equivZ	p(unc)	x,y,z {mm}									0.013	0.766	3.5	3.2	0.001	36 -5 15
			p(FWE-corr)	p(FDR-corr)	equivk	p(unc)	p(FWE-corr)	p(FDR-corr)	T	equivZ	p(unc)	x,y,z {mm}					--------------------------------------------------------------------------------																											Media Amygdala	Right	cluster	cluster	cluster	cluster
			--------------------------------------------------------------------------------														0.002	0.117	1854	0.103	0	0	7.59	5.73	0	-44 -14 4																				p(FWE-corr)	p(FDR-corr)	equivk	p(unc)
			0.002	1	2724	0.079	0	0.003	6.08	4.94	0	43 -8 -6									0	0	6.97	5.43	0	-44 -11 1																				--------------------------------------------------------------------------------
							0	0.003	5.76	4.76	0	39 -9 -1									0	0	6.93	5.41	0	-41 -17 12																				0.013	1	86	0.878
							0	0.003	5.62	4.68	0	45 5 -6									0	0.001	6.68	5.28	0	-55
	Dorsal Granular Insula	Left	cluster	cluster	cluster	cluster	peak	peak	peak	peak	peak										0	0.001	6.57	5.21	0	-44 2 -6
			p(FWE-corr)	p(FDR-corr)	equivk	p(unc)	p(FWE-corr)	p(FDR-corr)	T	equivZ	p(unc)	x,y,z {mm}									0	0.001	6.39	5.12	0	-53																				0.014	1	42	0.892
			--------------------------------------------------------------------------------																		0	0.001	6.35	5.09	0	-39 -18 18
			0.001	0.082	2570	0.034	0	0	12.12	7.43	0	-37 -17 12									0	0.001	6.16	4.99	0	-47																		Lateral Amygdala	Left	cluster	cluster	cluster	cluster
							0	0	11.99	7.39	0	-37 -18 18			Dorsal Granular Insula	Right	cluster	cluster	cluster	cluster	peak	peak	peak	peak	peak																					p(FWE-corr)	p(FDR-corr)	equivk	p(unc)
							0	0	11.79	7.33	0	-40 -14 4					p(FWE-corr)	p(FDR-corr)	equivk	p(unc)	p(FWE-corr)	p(FDR-corr)	T	equivZ	p(unc)	x,y,z {mm}																				--------------------------------------------------------------------------------
							0	0.004	5.74	4.74	0	-52					--------------------------------------------------------------------------------																													0.01	1	125	0.758
							0	0.006	5.48	4.59	0	-43 2 -3					0.001	0.073	2511	0.037	0	0	20.06	Inf	0	39 -14 7
							0	0.013	5.13	4.37	0	-36 -4 15									0	0	14	Inf	0	41 -11 4
	Dorsal Granular Insula	Right	cluster	cluster	cluster	cluster	peak	peak	peak	peak	peak										0	0	13.83	Inf	0	36 -17 13																		Lateral Amygdala	Right	cluster	cluster	cluster	cluster
			p(FWE-corr)	p(FDR-corr)	equivk	p(unc)	p(FWE-corr)	p(FDR-corr)	T	equivZ	p(unc)	x,y,z {mm}									0	0	8.73	6.24	0	43 -6 -2																				p(FWE-corr)	p(FDR-corr)	equivk	p(unc)
			--------------------------------------------------------------------------------																		0	0	7.75	5.81	0	46 1 -5																				--------------------------------------------------------------------------------
			0.002	0.091	2399	0.078	0	0.001	6.99	5.44	0	36 -13 8			Dorsal Dysgranular Insula	Left	cluster	cluster	cluster	cluster	peak	peak	peak	peak	peak																					0.005	0.352	773	0.324
							0	0.004	5.92	4.85	0	43 -5 -5					p(FWE-corr)	p(FDR-corr)	equivk	p(unc)	p(FWE-corr)	p(FDR-corr)	T	equivZ	p(unc)	x,y,z {mm}
							0	0.007	5.55	4.63	0	46 3 -5					--------------------------------------------------------------------------------
							0	0.01	5.33	4.5	0	33 -4 12					0.002	0.108	1959	0.069	0	0	7.11	5.5	0	-44 8 -11
							0.001	0.044	4.7	4.08	0	36 -1 8									0	0	7.09	5.49	0	-45 5 -8
							0.003	0.126	4.23	3.75	0	36 2 2									0	0	7.03	5.46	0	-44 13 -9
	Dorsal Dysgranular Insula	Left	cluster	cluster	cluster	cluster	peak	peak	peak	peak	peak										0.005	0.414	4.02	3.6	0	-42 -2 3
			p(FWE-corr)	p(FDR-corr)	equivk	p(unc)	p(FWE-corr)	p(FDR-corr)	T	equivZ	p(unc)	x,y,z {mm}									0.006	0.414	3.94	3.54	0	-34 6 -8
			--------------------------------------------------------------------------------																		0.011	0.686	3.65	3.32	0	-39 4 14
			0	0.043	3622	0.017	0	0.016	5.66	4.7	0	-44 5 -3									0.019	0.874	3.42	3.14	0.001	-34 11 -5
							0	0.016	5.49	4.59	0	-35 1 14			Dorsal Dysgranular Insula	Right	cluster	cluster	cluster	cluster	peak	peak	peak	peak	peak
							0	0.016	5.48	4.59	0	-33 11 2					p(FWE-corr)	p(FDR-corr)	equivk	p(unc)	p(FWE-corr)	p(FDR-corr)	T	equivZ	p(unc)	x,y,z {mm}
							0	0.021	5.14	4.37	0	-36 2 7					--------------------------------------------------------------------------------
							0	0.021	5.14	4.37	0	-37 -5 16					0.001	1	3091	0.063	0	0	7.74	5.81	0	46 3 -6
							0	0.021	5.13	4.37	0	-38 -3 3									0	0.023	5.18	4.4	0	44 -2 3
							0	0.025	4.96	4.25	0	-36 4 -8									0	0.026	5.02	4.3	0	38 -3 4
							0.001	0.028	4.87	4.2	0	-37 -5 9									0	0.027	4.92	4.23	0	41 11 5
							0.001	0.034	4.76	4.12	0	-33 7 -5									0.001	0.043	4.67	4.06	0	36 -5 10
	Dorsal Dysgranular Insula	Right	cluster	cluster	cluster	cluster	peak	peak	peak	peak	peak				Subgenual ACC	Left	cluster	cluster	cluster	cluster	peak	peak	peak	peak	peak
			p(FWE-corr)	p(FDR-corr)	equivk	p(unc)	p(FWE-corr)	p(FDR-corr)	T	equivZ	p(unc)	x,y,z {mm}					p(FWE-corr)	p(FDR-corr)	equivk	p(unc)	p(FWE-corr)	p(FDR-corr)	T	equivZ	p(unc)	x,y,z {mm}
			--------------------------------------------------------------------------------														--------------------------------------------------------------------------------
			0.002	1	2866	0.077	0	0.004	5.81	4.79	0	31 8 6					0.007	1	2152	0.223	0.003	0.284	4.44	3.91	0	-3 34 -15
							0	0.004	5.75	4.75	0	46 6 -6									0.003	0.284	4.38	3.86	0	-5 38 -14
							0.001	0.064	4.51	3.95	0	37 -3 5									0.004	0.284	4.23	3.75	0	-5 42 -12
	Pregenual ACC	Left	cluster	cluster	cluster	cluster	peak	peak	peak	peak	peak										0.006	0.284	4.11	3.67	0	-6 21 -12
			p(FWE-corr)	p(FDR-corr)	equivk	p(unc)	p(FWE-corr)	p(FDR-corr)	T	equivZ	p(unc)	x,y,z {mm}									0.007	0.284	4.05	3.62	0	-8 25 -12
			--------------------------------------------------------------------------------																		0.009	0.319	3.92	3.53	0	-1 50 11
			0.017	1	186	0.649	0.002	0.152	4.45	3.91	0	-5 51 10									0.011	0.348	3.82	3.45	0	-5 53 1
							0.011	0.422	3.74	3.39	0	-8 48 10			Media Amygdala	Left	cluster	cluster	cluster	cluster	peak	peak	peak	peak	peak
	Subgenual ACC	Left	cluster	cluster	cluster	cluster	peak	peak	peak	peak	peak						p(FWE-corr)	p(FDR-corr)	equivk	p(unc)	p(FWE-corr)	p(FDR-corr)	T	equivZ	p(unc)	x,y,z {mm}
			p(FWE-corr)	p(FDR-corr)	equivk	p(unc)	p(FWE-corr)	p(FDR-corr)	T	equivZ	p(unc)	x,y,z {mm}					--------------------------------------------------------------------------------
			--------------------------------------------------------------------------------														0.007	1	793	0.454	0	0.017	5.43	4.56	0	-26 2 -18
			0.007	0.987	1341	0.229	0	0.109	5.15	4.38	0	-2 53 2									0	0.024	5.02	4.3	0	-39
							0.001	0.109	4.9	4.22	0	-9 51 5									0.007	0.493	3.66	3.33	0	-47
							0.015	0.94	3.68	3.34	0	-2 44 -12			Media Amygdala	Right	cluster	cluster	cluster	cluster	peak	peak	peak	peak	peak
							0.017	0.94	3.61	3.29	0	-11 44 -8					p(FWE-corr)	p(FDR-corr)	equivk	p(unc)	p(FWE-corr)	p(FDR-corr)	T	equivZ	p(unc)	x,y,z {mm}
			0.023	0.987	128	0.745	0.007	0.696	3.99	3.58	0	-6 19 -11					--------------------------------------------------------------------------------
							0.021	0.94	3.53	3.23	0.001	-8 25 -12					0.006	1	1178	0.367	0.002	0.467	4.28	3.79	0	23 2 -15
							0.027	0.94	3.41	3.13	0.001	-2 22 -14									0.004	0.467	4	3.59	0	16 3 -18
			0.03	0.987	10	0.978	0.023	0.94	3.5	3.2	0.001	-5 38 -14									0.004	0.467	3.97	3.56	0	26 -0 -18
			0.031	1	1	0.997	0.029	0.94	3.38	3.11	0.001	-3 35 -15									0.005	0.467	3.9	3.51	0	26 2 -29
	Subgenual ACC	Right	cluster	cluster	cluster	cluster	peak	peak	peak	peak	peak										0.006	0.467	3.83	3.46	0	26 -4 -16
			p(FWE-corr)	p(FDR-corr)	equivk	p(unc)	p(FWE-corr)	p(FDR-corr)	T	equivZ	p(unc)	x,y,z {mm}									0.008	0.472	3.71	3.37	0	26 -9 -17
			--------------------------------------------------------------------------------																		0.008	0.479	3.68	3.34	0	27 -0 -22
			0.02	0.698	140	0.696	0.002	0.186	4.51	3.95	0	1 50 1			Lateral Amygdala	Left	cluster	cluster	cluster	cluster	peak	peak	peak	peak	peak
							0.017	0.817	3.57	3.26	0.001	0 48 15					p(FWE-corr)	p(FDR-corr)	equivk	p(unc)	p(FWE-corr)	p(FDR-corr)	T	equivZ	p(unc)	x,y,z {mm}
	Lateral Amygdala	Right	cluster	cluster	cluster	cluster	peak	peak	peak	peak	peak						--------------------------------------------------------------------------------
			p(FWE-corr)	p(FDR-corr)	equivk	p(unc)	p(FWE-corr)	p(FDR-corr)	T	equivZ	p(unc)	x,y,z {mm}					0.004	1	1059	0.31	0	0.023	5.47	4.58	0	-43
			--------------------------------------------------------------------------------																		0	0.023	5.2	4.41	0	-47
			0.008	0.987	187	0.544	0.004	0.769	3.92	3.52	0	35 -1 -21									0	0.032	4.95	4.25	0	-53
							0.005	0.769	3.88	3.49	0	33 -5 -29									0.001	0.045	4.67	4.06	0	-36
							0.005	0.769	3.84	3.47	0	32 -1 -30									0.001	0.064	4.48	3.93	0	-62
							0.008	0.769	3.65	3.32	0	29 2 -29			Lateral Amygdala	Right	cluster	cluster	cluster	cluster	peak	peak	peak	peak	peak
							0.01	0.793	3.53	3.23	0.001	32 -3 -16					p(FWE-corr)	p(FDR-corr)	equivk	p(unc)	p(FWE-corr)	p(FDR-corr)	T	equivZ	p(unc)	x,y,z {mm}
			0.014	0.987	20	0.927	0.006	0.769	3.74	3.39	0	29 -1 -13					--------------------------------------------------------------------------------
			0.015	0.987	3	0.986	0.012	0.799	3.47	3.18	0.001	26 2 -16					0.002	0.15	1546	0.141	0	0.021	5.91	4.84	0	33 -7 -13
			0.015	0.987	1	0.986	0.012	0.799	3.45	3.17	0.001	33 -7 -13									0	0.024	5.58	4.65	0	35 -1 -21
																					0	0.024	5.38	4.53	0	32 -3 -16
*no SCN: no significant association was observed between the seed region and the target region in a whole-brain VBM analysis of SCN.																					0	0.025	5.17	4.39	0	29 -1 -13
																					0.001	0.064	4.7	4.08	0	32 -1 -30
																					0.001	0.095	4.5	3.95	0	26 2 -16
																					0.001	0.099	4.45	3.91	0	29 2 -29
																					0.002	0.114	4.31	3.81	0	30 2 -24
																					0.005	0.288	3.88	3.5	0	21 -0 -14
[truncated: 101 more columns]

## Sheet: Table S9
Table S9: Identified insula structural covariance networks and their relationships with interoceptive awareness, BDI and anxiety.
			Interoceptive Awareness			BDI			Stai State			Stai Trait
Seed area	Target area	Hemisphere	r-coef	P-value (unc.)	P-value (FDR)	r-coef	P-value (unc.)	P-value (FDR)	r-coef	P-value (unc.)	P-value (FDR)	r-coef	P-value (unc.)	P-value (FDR)
Left Granular Insula	Granular Insula	Left	-	-	-	-	-	-	-	-	-	-	-	-
	Granular Insula	Right	0.263945	0.125492	0.171136	-0.16899	0.347153	0.434	-0.125767	0.485556	0.9963	-0.115976	0.520407	0.839679
	Ventral Agranular Insula	Left	0.240177	0.164608	0.20575	-0.291186	0.100159	0.3708	-0.0772645	0.669105	0.9963	-0.182224	0.310123	0.839679
	Ventral Agranular Insula	Right	0.093546	0.592995	0.635357	-0.305047	0.0843102	0.3708	-0.156894	0.383234	0.9963	-0.332164	0.0589482	0.839679
	Dorsal Agranular Insula	Left	0.432414	0.00947969	0.1425	-0.234574	0.188851	0.3708	0.0794412	0.660332	0.9963	-0.0672015	0.710207	0.839679
	Dorsal Agranular Insula	Right	0.323028	0.0583909	0.1464	-0.219797	0.219053	0.3708	0.0346668	0.848115	0.9963	-0.0221469	0.902635	0.9026
	Ventral Granular Insula	Left	0.322181	0.0590927	0.1464	-0.290797	0.100634	0.3708	-0.0803284	0.656769	0.9963	-0.119813	0.506606	0.839679
	Ventral Granular Insula	Right	0.210829	0.224096	0.258577	-0.252618	0.156089	0.3708	-0.0697954	0.69953	0.9963	-0.121217	0.5016	0.839679
	Dorsal Granular Insula	Left	0.348248	0.0403535	0.1464	-0.257414	0.148117	0.3708	-0.0125831	0.944592	0.9963	-0.110782	0.539381	0.839679
	Dorsal Granular Insula	Right	0.295711	0.0845774	0.1464	-0.209062	0.24296	0.3708	-0.0714832	0.692612	0.9963	-0.0757238	0.675341	0.839679
	Dorsal Dysgranular Insula	Left	0.348768	0.0400358	0.1464	-0.315488	0.0737032	0.3708	0.000845268	0.996275	0.9963	-0.104533	0.562634	0.839679
	Dorsal Dysgranular Insula	Right	0.284496	0.0976401	0.1464	-0.207246	0.24717	0.3708	0.00436269	0.980776	0.9963	-0.0496604	0.783741	0.839679
	Pregenual ACC	Left	0.290252	0.0907563	0.1464	-0.055832	0.757623	0.7896	0.130612	0.468765	0.9963	0.0898643	0.618953	0.839679
	Pregenual ACC	Right	no SCN*
	Subgenual ACC	Left	0.316186	0.0642498	0.1464	-0.177086	0.324194	0.434	0.00350627	0.98455	0.9963	-0.0523982	0.772124	0.839679
	Subgenual ACC	Right	0.306819	0.0730106	0.1464	-0.0482869	0.789587	0.7896	0.0496866	0.78363	0.9963	0.115401	0.522491	0.839679
	Media Amygdala	Left	no SCN
	Media Amygdala	Right	no SCN
	Lateral Amygdala	Left	no SCN
	Lateral Amygdala	Right	0.0223956	0.898388	0.8984	-0.135294	0.452834	0.522462	-0.169833	0.344718	0.9963	-0.123679	0.492884	0.839679
			Interoceptive Awareness			BDI			Stai State			Stai Trait
Seed area	Target area	Hemisphere	r-coef	P-value (unc.)	P-value (FDR)	r-coef	P-value (unc.)	P-value (FDR)	r-coef	P-value (unc.)	P-value (FDR)	r-coef	P-value (unc.)	P-value (FDR)
	Granular Insula	Left	0.409925	0.0144598	0.1359	-0.247935	0.164168	0.379662	0.00179061	0.992109	0.9941	-0.12926	0.473419	0.8457
Right Granular Insula	Granular Insula	Right	-	-	-	-	-	-	-	-	-	-	-	-
	Ventral Agranular Insula	Left	0.209146	0.227903	0.329954	-0.324052	0.0658036	0.379662	-0.120826	0.502991	0.9941	-0.181924	0.310934	0.8457
	Ventral Agranular Insula	Right	0.136641	0.433802	0.557743	-0.222711	0.21285	0.379662	-0.0691192	0.702308	0.9941	-0.245234	0.16896	0.8457
	Dorsal Agranular Insula	Left	0.407668	0.0150631	0.1359	-0.239246	0.179939	0.379662	0.0469921	0.795108	0.9941	-0.060794	0.736811	0.8457
	Dorsal Agranular Insula	Right	0.344964	0.0424085	0.15732	-0.196048	0.274201	0.379662	0.0525643	0.771421	0.9941	-0.0352192	0.845723	0.8457
	Ventral Granular Insula	Left	0.309812	0.0701153	0.179	-0.293317	0.0975848	0.379662	-0.0932887	0.605598	0.9941	-0.123315	0.494168	0.8457
	Ventral Granular Insula	Right	0.204642	0.238303	0.329954	-0.247681	0.164613	0.379662	-0.0594134	0.742583	0.9941	-0.124146	0.491242	0.8457
	Dorsal Granular Insula	Left	0.366683	0.0302622	0.15732	-0.258924	0.145669	0.379662	-0.0299338	0.868658	0.9941	-0.116955	0.516868	0.8457
	Dorsal Granular Insula	Right	0.300047	0.0799043	0.179	-0.205164	0.252056	0.379662	-0.0720095	0.69046	0.9941	-0.0765167	0.672129	0.8457
	Dorsal Dysgranular Insula	Left	0.343015	0.0436672	0.15732	-0.332152	0.0589576	0.379662	-0.045062	0.803356	0.9941	-0.105291	0.55979	0.8457
	Dorsal Dysgranular Insula	Right	0.292517	0.0881521	0.179	-0.203567	0.255847	0.379662	-0.00134828	0.994059	0.9941	-0.0532779	0.768402	0.8457
	Pregenual ACC	Left	0.2579	0.134711	0.220418	-0.041292	0.819526	0.867706	0.0881954	0.625506	0.9941	0.0808263	0.654773	0.8457
	Pregenual ACC	Right	no SCN
	Subgenual ACC	Left	0.268722	0.118544	0.2133	-0.198805	0.267376	0.379662	-0.0929065	0.607082	0.9941	-0.0754011	0.676649	0.8457
	Subgenual ACC	Right	0.291332	0.0895063	0.179	0.0570001	0.752707	0.846788	0.0282154	0.876138	0.9941	0.135378	0.45255	0.8457
	Media Amygdala	Left	-0.0129707	0.941049	0.941	0.0235884	0.89633	0.8963	-0.0441538	0.807244	0.9941	-0.0364	0.840616	0.8457
	Media Amygdala	Right	-0.0741178	0.67219	0.80664	-0.196838	0.272234	0.379662	-0.298621	0.0913981	0.9941	-0.217466	0.224102	0.8457
	Lateral Amygdala	Left	0.022625	0.897352	0.941	0.094434	0.601158	0.72144	0.00705962	0.968897	0.9941	0.0417618	0.817506	0.8457
	Lateral Amygdala	Right	-0.0196982	0.910574	0.941	-0.168407	0.348841	0.448457	-0.251723	0.15761	0.9941	-0.199945	0.264585	0.8457
			Interoceptive Awareness			BDI			Stai State			Stai Trait
Seed area	Target area	Hemisphere	r-coef	P-value (unc.)	P-value (FDR)	r-coef	P-value (unc.)	P-value (FDR)	r-coef	P-value (unc.)	P-value (FDR)	r-coef	P-value (unc.)	P-value (FDR)
	Granular Insula	Left	0.417549	0.01257	0.067	-0.250325	0.160007	0.3344	-0.0135937	0.940149	0.9401	-0.145305	0.419767	0.880429
	Granular Insula	Right	0.275554	0.109114	0.16	-0.179826	0.316642	0.3344	-0.118782	0.510295	0.9401	-0.101243	0.575061	0.880429
Left Ventral Agranular Insula	Ventral Agranular Insula	Left	-	-	-	-	-	-	-	-	-	-	-	-
	Ventral Agranular Insula	Right	0.141749	0.416645	0.4166	-0.221508	0.215398	0.3344	-0.0636105	0.725077	0.9401	-0.242417	0.174063	0.880429
	Dorsal Agranular Insula	Left	0.41398	0.013427	0.067	-0.232013	0.193863	0.3344	0.058622	0.745899	0.9401	-0.0523647	0.772266	0.897222
	Dorsal Agranular Insula	Right	0.359464	0.0339345	0.08475	-0.187611	0.295788	0.3344	0.0662611	0.714091	0.9401	-0.0440835	0.807545	0.897222
	Ventral Granular Insula	Left	0.273405	0.112018	0.16	-0.311004	0.0781236	0.3344	-0.126364	0.48347	0.9401	-0.130741	0.468321	0.880429
	Ventral Granular Insula	Right	0.203252	0.241576	0.268444	-0.250895	0.159026	0.3344	-0.0616818	0.733105	0.9401	-0.130281	0.4699	0.880429
	Dorsal Granular Insula	Left	no SCN
	Dorsal Granular Insula	Right	0.293344	0.0872147	0.16	-0.212494	0.235134	0.3344	-0.0902831	0.617313	0.9401	-0.0942486	0.601876	0.880429
	Dorsal Dysgranular Insula	Left	0.37811	0.025119	0.0836667	-0.314565	0.0745976	0.3344	-0.0162824	0.928339	0.9401	-0.0905306	0.616345	0.880429
	Dorsal Dysgranular Insula	Right	0.252989	0.142561	0.17825	-0.17346	0.334358	0.3344	0.0538586	0.765947	0.9401	0.00301469	0.986716	0.9867
	Pregenual ACC	Left	no SCN
	Pregenual ACC	Right	no SCN
	Subgenual ACC	Left	no SCN
	Subgenual ACC	Right	no SCN
	Media Amygdala	Left	no SCN
	Media Amygdala	Right	no SCN
	Lateral Amygdala	Left	no SCN
	Lateral Amygdala	Right	no SCN
			Interoceptive Awareness			BDI			Stai State			Stai Trait
Seed area	Target area	Hemisphere	r-coef	P-value (unc.)	P-value (FDR)	r-coef	P-value (unc.)	P-value (FDR)	r-coef	P-value (unc.)	P-value (FDR)	r-coef	P-value (unc.)	P-value (FDR)
	Granular Insula	Left	no SCN
	Granular Insula	Right	0.272397	0.113399	0.250714	-0.171389	0.340248	0.421673	-0.142352	0.429379	0.931342	-0.154961	0.389195	0.781733
	Ventral Agranular Insula	Left	0.209046	0.22813	0.370663	-0.324274	0.0656082	0.35295	-0.12106	0.50216	0.931342	-0.181838	0.311168	0.781733
Right Ventral Agranular Insula	Ventral Agranular Insula	Right	-	-	-	-	-	-	-	-	-	-	-	-
	Dorsal Agranular Insula	Left	0.373529	0.0270866	0.1417	-0.24687	0.166045	0.359667	0.006513	0.971305	0.9713	-0.0702349	0.697726	0.781733
	Dorsal Agranular Insula	Right	0.361763	0.0327276	0.1417	-0.183428	0.306882	0.421673	0.0816685	0.651402	0.931342	-0.0848499	0.638727	0.781733
	Ventral Granular Insula	Left	0.257742	0.134958	0.250714	-0.303932	0.0855082	0.35295	-0.122408	0.497373	0.931342	-0.125766	0.485559	0.781733
	Ventral Granular Insula	Right	0.176167	0.311388	0.4498	-0.260728	0.142784	0.359667	-0.0375968	0.835446	0.931342	-0.15921	0.376161	0.781733
	Dorsal Granular Insula	Left	no SCN
	Dorsal Granular Insula	Right	0.324772	0.0569673	0.18525	-0.171715	0.339317	0.421673	-0.0728613	0.686982	0.931342	-0.100176	0.579114	0.781733
	Dorsal Dysgranular Insula	Left	0.366324	0.0304365	0.1417	-0.301553	0.0881103	0.35295	-0.0458885	0.799821	0.931342	-0.0944914	0.600936	0.781733
	Dorsal Dysgranular Insula	Right	0.270571	0.115934	0.250714	-0.165677	0.356823	0.421673	0.0423467	0.814994	0.931342	-0.00951235	0.9581	0.9581
	Pregenual ACC	Left	no SCN
	Pregenual ACC	Right	no SCN
	Subgenual ACC	Left	no SCN
	Subgenual ACC	Right	no SCN
	Media Amygdala	Left	0.0907016	0.604332	0.714173	-0.0356974	0.843654	0.914008	0.0319966	0.859694	0.931342	-0.111581	0.536439	0.781733
	Media Amygdala	Right	-0.0430797	0.805898	0.873058	-0.284497	0.108571	0.35295	-0.293028	0.0979309	0.931342	-0.298006	0.0921004	0.781733
	Lateral Amygdala	Left	0.123844	0.478448	0.62192	0.0136177	0.940044	0.94	0.0419948	0.816505	0.931342	-0.0644493	0.721595	0.781733
	Lateral Amygdala	Right	0.0241415	0.890512	0.8905	-0.185305	0.301872	0.421673	-0.228211	0.201476	0.931342	-0.230384	0.1971	0.781733
			Interoceptive Awareness			BDI			Stai State			Stai Trait
Seed area	Target area	Hemisphere	r-coef	P-value (unc.)	P-value (FDR)	r-coef	P-value (unc.)	P-value (FDR)	r-coef	P-value (unc.)	P-value (FDR)	r-coef	P-value (unc.)	P-value (FDR)
	Granular Insula	Left	0.423103	0.0113284	0.102025	-0.239364	0.179718	0.343933	0.0206328	0.909263	0.973	-0.117697	0.514194	0.8294
	Granular Insula	Right	0.271835	0.114174	0.157025	-0.205365	0.251583	0.343933	-0.110885	0.539001	0.973	-0.114992	0.523977	0.8294
	Ventral Agranular Insula	Left	0.227697	0.188339	0.20713	-0.330375	0.0604091	0.3135	-0.111729	0.535898	0.973	-0.159574	0.375057	0.8294
	Ventral Agranular Insula	Right	0.246299	0.153785	0.187978	-0.144032	0.423895	0.4239	0.0864431	0.632417	0.973	-0.134983	0.453882	0.8294
Left Dorsal Agranular Insula	Dorsal Agranular Insula	Left	-	-	-	-	-	-	-	-	-	-	-	-
	Dorsal Agranular Insula	Right	0.368662	0.0293142	0.102025	-0.211468	0.237455	0.343933	0.0792063	0.661277	0.973	-0.0566817	0.754046	0.8294
	Ventral Granular Insula	Left	0.294804	0.0855806	0.149914	-0.303966	0.0854719	0.3135	-0.0699041	0.699083	0.973	-0.107854	0.550218	0.8294
	Ventral Granular Insula	Right	0.183879	0.290335	0.2903	-0.168634	0.348183	0.38302	0.0534296	0.76776	0.973	-0.0644097	0.721759	0.8294
	Dorsal Granular Insula	Left	0.388062	0.0212489	0.102025	-0.228769	0.200347	0.343933	0.0278646	0.877667	0.973	-0.0837422	0.643129	0.8294
	Dorsal Granular Insula	Right	0.286327	0.0954083	0.149914	-0.206386	0.249181	0.343933	-0.0924314	0.60893	0.973	-0.0937985	0.60362	0.8294
	Dorsal Dysgranular Insula	Left	0.353794	0.0370664	0.102025	-0.315284	0.0739	0.3135	0.00613744	0.972959	0.973	-0.100288	0.578688	0.8294
	Dorsal Dysgranular Insula	Right	0.292171	0.0885461	0.149914	-0.193189	0.281398	0.343933	0.00667331	0.970599	0.973	-0.0381543	0.833039	0.833
	Pregenual ACC	Left	no SCN
	Pregenual ACC	Right	no SCN
	Subgenual ACC	Left	no SCN
	Subgenual ACC	Right	no SCN
	Media Amygdala	Left	no SCN
	Media Amygdala	Right	no SCN
	Lateral Amygdala	Left	no SCN
	Lateral Amygdala	Right	no SCN
			Interoceptive Awareness			BDI			Stai State			Stai Trait
Seed area	Target area	Hemisphere	r-coef	P-value (unc.)	P-value (FDR)	r-coef	P-value (unc.)	P-value (FDR)	r-coef	P-value (unc.)	P-value (FDR)	r-coef	P-value (unc.)	P-value (FDR)
	Granular Insula	Left	0.432192	0.00952065	0.04275	-0.228763	0.200358	0.344186	0.0263665	0.884199	0.9771	-0.12452	0.489925	0.8054
	Granular Insula	Right	no SCN
	Ventral Agranular Insula	Left	0.224113	0.195578	0.22005	-0.333095	0.0581984	0.2796	-0.117292	0.515654	0.9771	-0.148417	0.409772	0.8054
	Ventral Agranular Insula	Right	0.254755	0.1397	0.179614	-0.153468	0.393837	0.3938	0.0764521	0.67239	0.9771	-0.15471	0.389974	0.8054
	Dorsal Agranular Insula	Left	0.43886	0.00835578	0.04275	-0.227812	0.202286	0.344186	0.0929474	0.606923	0.9771	-0.0577042	0.74975	0.8054
Right Dorsal Agranular Insula	Dorsal Agranular Insula	Right	-	-	-	-	-	-	-	-	-	-	-	-
	Ventral Granular Insula	Left	0.263885	0.125581	0.179614	-0.297068	0.0931784	0.2796	-0.0729985	0.686422	0.9771	-0.112263	0.533938	0.8054
	Ventral Granular Insula	Right	0.179926	0.301011	0.301	-0.157914	0.380111	0.3938	0.0593673	0.742776	0.9771	-0.0626864	0.72892	0.8054
	Dorsal Granular Insula	Left	no SCN
	Dorsal Granular Insula	Right	0.277555	0.106463	0.179614	-0.208595	0.244038	0.344186	-0.0994328	0.581948	0.9771	-0.10116	0.575376	0.8054
	Dorsal Dysgranular Insula	Left	0.345845	0.0418491	0.1254	-0.31903	0.0703517	0.2796	-0.00519844	0.977095	0.9771	-0.102828	0.569059	0.8054
	Dorsal Dysgranular Insula	Right	0.289149	0.0920455	0.179614	-0.198672	0.2677	0.344186	0.00546124	0.975937	0.9771	-0.0445951	0.805354	0.8054
	Pregenual ACC	Left	no SCN
	Pregenual ACC	Right	no SCN
	Subgenual ACC	Left	no SCN
	Subgenual ACC	Right	no SCN
	Media Amygdala	Left	no SCN
	Media Amygdala	Right	no SCN
	Lateral Amygdala	Left	no SCN
	Lateral Amygdala	Right	no SCN
			Interoceptive Awareness			BDI			Stai State			Stai Trait
Seed area	Target area	Hemisphere	r-coef	P-value (unc.)	P-value (FDR)	r-coef	P-value (unc.)	P-value (FDR)	r-coef	P-value (unc.)	P-value (FDR)	r-coef	P-value (unc.)	P-value (FDR)
	Granular Insula	Left	0.406674	0.0153354	0.1017	-0.247936	0.164165	0.3012	0.00669072	0.970522	0.9806	-0.126472	0.483091	0.862255
	Granular Insula	Right	0.272794	0.112853	0.16935	-0.175332	0.329084	0.3291	-0.111036	0.538446	0.9806	-0.0932778	0.60564	0.862255
	Ventral Agranular Insula	Left	0.208993	0.228251	0.2856	-0.32379	0.0660351	0.3012	-0.120613	0.503749	0.9806	-0.182248	0.310059	0.862255
	Ventral Agranular Insula	Right	0.126375	0.469433	0.512073	-0.224489	0.209127	0.30504	-0.0702169	0.6978	0.9806	-0.239749	0.178999	0.862255
	Dorsal Agranular Insula	Left	0.387113	0.0215955	0.1017	-0.249931	0.160688	0.3012	0.020514	0.909783	0.9806	-0.0747494	0.679296	0.862255
	Dorsal Agranular Insula	Right	0.290446	0.0905306	0.16935	-0.191698	0.285199	0.311127	0.0551997	0.760287	0.9806	-0.0231135	0.898407	0.8984
Left Ventral Granular Insula	Ventral Granular Insula	Left	-	-	-	-	-	-	-	-	-	-	-	-
	Ventral Granular Insula	Right	0.204774	0.237993	0.2856	-0.246668	0.166403	0.3012	-0.0574323	0.750891	0.9806	-0.12255	0.496872	0.862255
	Dorsal Granular Insula	Left	0.359581	0.033872	0.1017	-0.251102	0.158672	0.3012	-0.00440784	0.980578	0.9806	-0.103889	0.565056	0.862255
	Dorsal Granular Insula	Right	0.296828	0.0833533	0.16935	-0.20555	0.251145	0.30504	-0.0626891	0.728909	0.9806	-0.0643184	0.722138	0.862255
	Dorsal Dysgranular Insula	Left	0.364769	0.0312022	0.1017	-0.29993	0.0899193	0.3012	0.0217773	0.904252	0.9806	-0.0952521	0.597996	0.862255
	Dorsal Dysgranular Insula	Right	0.283346	0.0990622	0.16935	-0.204243	0.254238	0.30504	0.00651973	0.971275	0.9806	-0.0480888	0.790431	0.862255
	Pregenual ACC	Left	no SCN
	Pregenual ACC	Right	no SCN
	Subgenual ACC	Left	no SCN
	Subgenual ACC	Right	no SCN
	Media Amygdala	Left	no SCN
	Media Amygdala	Right	no SCN
	Lateral Amygdala	Left	no SCN
	Lateral Amygdala	Right	0.089242	0.610186	0.6102	-0.24155	0.175657	0.3012	-0.199548	0.265553	0.9806	-0.269026	0.130047	0.862255
			Interoceptive Awareness			BDI			Stai State			Stai Trait
Seed area	Target area	Hemisphere	r-coef	P-value (unc.)	P-value (FDR)	r-coef	P-value (unc.)	P-value (FDR)	r-coef	P-value (unc.)	P-value (FDR)	r-coef	P-value (unc.)	P-value (FDR)
	Granular Insula	Left	0.4077	0.0150543	0.11325	-0.246878	0.166031	0.319375	0.00983355	0.956686	0.9993	-0.124503	0.489987	0.851
	Granular Insula	Right	0.263945	0.125492	0.18825	-0.16899	0.347153	0.400615	-0.125767	0.485556	0.9993	-0.115976	0.520407	0.851
	Ventral Agranular Insula	Left	0.20949	0.227121	0.309682	-0.323728	0.0660901	0.319375	-0.120211	0.505185	0.9993	-0.182089	0.310486	0.851
	Ventral Agranular Insula	Right	0.142556	0.413968	0.5175	-0.223151	0.211925	0.319375	-0.0622695	0.730656	0.9993	-0.242449	0.174005	0.851
	Dorsal Agranular Insula	Left	0.408153	0.0149317	0.11325	-0.246815	0.166142	0.319375	0.0450943	0.803218	0.9993	-0.0743703	0.680836	0.851
	Dorsal Agranular Insula	Right	0.335181	0.0490339	0.147	-0.204943	0.252579	0.319375	0.0583814	0.746908	0.9993	-0.0338597	0.851611	0.8516
	Ventral Granular Insula	Left	0.316826	0.0636835	0.149333	-0.291005	0.10038	0.319375	-0.0822023	0.649268	0.9993	-0.118952	0.509688	0.851
Right Ventral Granular Insula	Ventral Granular Insula	Right	-	-	-	-	-	-	-	-	-	-	-	-
	Dorsal Granular Insula	Left	0.35434	0.0367554	0.138	-0.256176	0.150147	0.319375	-0.0116033	0.9489	0.9993	-0.109575	0.543836	0.851
	Dorsal Granular Insula	Right	0.299855	0.0801077	0.149333	-0.205336	0.251651	0.319375	-0.0720544	0.690277	0.9993	-0.0765538	0.671979	0.851
	Dorsal Dysgranular Insula	Left	0.358364	0.0345242	0.138	-0.309281	0.0798754	0.319375	0.0115597	0.949092	0.9993	-0.101695	0.573346	0.851
	Dorsal Dysgranular Insula	Right	0.291256	0.0895939	0.149333	-0.203732	0.255454	0.319375	0.000168196	0.999259	0.9993	-0.0525723	0.771387	0.8516
	Pregenual ACC	Left	no SCN
	Pregenual ACC	Right	no SCN
	Subgenual ACC	Left	0.300277	0.0796623	0.149333	-0.357967	0.0408143	0.319375	0.0874178	0.628569	0.9993	-0.244357	0.170537	0.851
	Subgenual ACC	Right	no SCN
	Media Amygdala	Left	0.0954073	0.585626	0.627429	-0.0533896	0.767929	0.82275	0.0241317	0.893956	0.9993	-0.130041	0.470726	0.851
	Media Amygdala	Right	no SCN
	Lateral Amygdala	Left	0.115529	0.508694	0.586962	0.0215089	0.905427	0.9054	0.0335545	0.852935	0.9993	-0.0414069	0.819032	0.8516
	Lateral Amygdala	Right	0.0356275	0.838991	0.839	-0.215314	0.228833	0.319375	-0.221279	0.215884	0.9993	-0.252315	0.156602	0.851
			Interoceptive Awareness			BDI			Stai State			Stai Trait
Seed area	Target area	Hemisphere	r-coef	P-value (unc.)	P-value (FDR)	r-coef	P-value (unc.)	P-value (FDR)	r-coef	P-value (unc.)	P-value (FDR)	r-coef	P-value (unc.)	P-value (FDR)
	Granular Insula	Left	0.407366	0.0151453	0.130625	-0.245297	0.168847	0.265257	0.0059193	0.97392	0.9956	-0.124591	0.489677	0.818644
	Granular Insula	Right	0.275989	0.108534	0.149188	-0.187007	0.297375	0.2974	-0.118413	0.51162	0.9956	-0.111022	0.538498	0.818644
	Ventral Agranular Insula	Left	0.261627	0.128969	0.157667	-0.29191	0.0992787	0.265257	-0.126502	0.48299	0.9956	-0.114619	0.525332	0.818644
	Ventral Agranular Insula	Right	no SCN
	Dorsal Agranular Insula	Left	0.377165	0.0255151	0.130625	-0.260312	0.143445	0.265257	0.00676339	0.970202	0.9956	-0.0802149	0.657225	0.818644
	Dorsal Agranular Insula	Right	0.300866	0.0790448	0.138129	-0.21774	0.223505	0.28127	0.0311486	0.863377	0.9956	-0.0191992	0.915544	0.9155
	Ventral Granular Insula	Left	0.33739	0.0474695	0.130625	-0.30255	0.087013	0.265257	-0.0928051	0.607476	0.9956	-0.128693	0.475378	0.818644
	Ventral Granular Insula	Right	0.213851	0.217372	0.2174	-0.268187	0.131295	0.265257	-0.0641114	0.722997	0.9956	-0.133589	0.458601	0.818644
Left Dorsal Granular Insula	Dorsal Granular Insula	Left	-	-	-	-	-	-	-	-	-	-	-	-
	Dorsal Granular Insula	Right	0.300304	0.0796341	0.138129	-0.20504	0.252349	0.28127	-0.0724016	0.688858	0.9956	-0.0770814	0.669845	0.818644
	Dorsal Dysgranular Insula	Left	0.344035	0.0430047	0.130625	-0.316085	0.07313	0.265257	-0.0054736	0.975883	0.9956	-0.103043	0.568248	0.818644
	Dorsal Dysgranular Insula	Right	0.292716	0.087925	0.138129	-0.203632	0.255693	0.28127	-0.00100828	0.995557	0.9956	-0.0534655	0.767609	0.84436
	Pregenual ACC	Left	no SCN
	Pregenual ACC	Right	no SCN
	Subgenual ACC	Left	0.224368	0.195056	0.21461	-0.258787	0.145891	0.265257	-0.140497	0.435476	0.9956	-0.170028	0.344154	0.818644
	Subgenual ACC	Right	no SCN
	Media Amygdala	Left	no SCN
	Media Amygdala	Right	no SCN
	Lateral Amygdala	Left	no SCN
	Lateral Amygdala	Right	no SCN
			Interoceptive Awareness			BDI			Stai State			Stai Trait
Seed area	Target area	Hemisphere	r-coef	P-value (unc.)	P-value (FDR)	r-coef	P-value (unc.)	P-value (FDR)	r-coef	P-value (unc.)	P-value (FDR)	r-coef	P-value (unc.)	P-value (FDR)
	Granular Insula	Left	0.422038	0.0115581	0.0875	-0.240987	0.176698	0.309225	-0.00690264	0.969589	0.9994	-0.126602	0.482641	0.8305
	Granular Insula	Right	0.273987	0.111226	0.142418	-0.183239	0.30739	0.391236	-0.121074	0.502111	0.9994	-0.120521	0.504078	0.8305
	Ventral Agranular Insula	Left	0.280409	0.102765	0.142418	-0.285227	0.107628	0.309225	-0.0638807	0.723955	0.9994	-0.110106	0.541875	0.8305
	Ventral Agranular Insula	Right	0.273487	0.111905	0.142418	-0.167498	0.351488	0.410083	0.104324	0.563421	0.9994	-0.138563	0.441887	0.8305
	Dorsal Agranular Insula	Left	0.417771	0.0125182	0.0875	-0.242957	0.173077	0.309225	0.0588797	0.744819	0.9994	-0.0724416	0.688695	0.8305
	Dorsal Agranular Insula	Right	0.359183	0.0340845	0.12152	-0.215407	0.228628	0.3556	0.0841837	0.641373	0.9994	-0.0387409	0.830509	0.8305
	Ventral Granular Insula	Left	0.328281	0.0541866	0.126467	-0.31032	0.078816	0.309225	-0.121576	0.500324	0.9994	-0.13307	0.460366	0.8305
	Ventral Granular Insula	Right	0.205791	0.235621	0.274867	-0.26707	0.132971	0.309225	-0.0502592	0.781197	0.9994	-0.132492	0.462333	0.8305
	Dorsal Granular Insula	Left	0.343483	0.0433619	0.12152	-0.263003	0.139206	0.309225	-0.0307664	0.865038	0.9994	-0.1212	0.501659	0.8305
Right Dorsal Granular Insula	Dorsal Granular Insula	Right	-	-	-	-	-	-	-	-	-	-	-	-
	Dorsal Dysgranular Insula	Left	0.346714	0.0413029	0.12152	-0.317327	0.0719479	0.309225	-0.00261571	0.988474	0.9994	-0.105837	0.557746	0.8305
	Dorsal Dysgranular Insula	Right	0.292331	0.0883637	0.142418	-0.203261	0.256579	0.35924	-0.000138065	0.999392	0.9994	-0.0529805	0.76966	0.8305
	Pregenual ACC	Left	no SCN
	Pregenual ACC	Right	no SCN
	Subgenual ACC	Left	0.316516	0.0639575	0.128	-0.345699	0.0487757	0.309225	0.073585	0.684032	0.9994	-0.221543	0.215321	0.8305
	Subgenual ACC	Right	no SCN
	Media Amygdala	Left	-0.0461939	0.792163	0.853138	-0.00932843	0.958909	0.9599	-0.0310589	0.863767	0.9994	0.0608994	0.73637	0.8305
	Media Amygdala	Right	no SCN
	Lateral Amygdala	Left	-0.00525525	0.976098	0.9761	0.00910761	0.959881	0.9599	-0.0496301	0.78387	0.9994	0.05023	0.78132	0.8305
	Lateral Amygdala	Right	no SCN
			Interoceptive Awareness			BDI			Stai State			Stai Trait
Seed area	Target area	Hemisphere	r-coef	P-value (unc.)	P-value (FDR)	r-coef	P-value (unc.)	P-value (FDR)	r-coef	P-value (unc.)	P-value (FDR)	r-coef	P-value (unc.)	P-value (FDR)
	Granular Insula	Left	0.416079	0.0129172	0.0903	-0.250911	0.158999	0.3247	-0.00746909	0.967094	0.9989	-0.133598	0.458571	0.70812
	Granular Insula	Right	0.275647	0.10899	0.1526	-0.184957	0.302798	0.3247	-0.118914	0.509822	0.9989	-0.125061	0.488028	0.70812
	Ventral Agranular Insula	Left	0.252059	0.144084	0.1834	-0.31416	0.0749922	0.31115	-0.0921035	0.610206	0.9989	-0.130043	0.47072	0.70812
	Ventral Agranular Insula	Right	0.243241	0.159125	0.185617	-0.17692	0.324654	0.3247	0.0774589	0.66832	0.9989	-0.129151	0.473796	0.70812
	Dorsal Agranular Insula	Left	0.436327	0.00878307	0.0903	-0.23052	0.196828	0.3247	0.0878439	0.62689	0.9989	-0.0603599	0.738624	0.807
	Dorsal Agranular Insula	Right	0.364899	0.0311378	0.11956	-0.214065	0.23161	0.3247	0.0796482	0.659501	0.9989	-0.0442161	0.806977	0.807
	Ventral Granular Insula	Left	0.344506	0.0427016	0.11956	-0.300801	0.0889447	0.31115	-0.0886557	0.623696	0.9989	-0.12328	0.494292	0.70812
	Ventral Granular Insula	Right	0.203241	0.241601	0.260185	-0.24543	0.168608	0.3247	-0.0198744	0.912585	0.9989	-0.122661	0.49648	0.70812
	Dorsal Granular Insula	Left	0.345036	0.0423626	0.11956	-0.265659	0.135111	0.3247	-0.0297369	0.869515	0.9989	-0.120049	0.505762	0.70812
	Dorsal Granular Insula	Right	0.300315	0.0796225	0.137356	-0.204578	0.253444	0.3247	-0.0752982	0.677067	0.9989	-0.0808508	0.654675	0.807
Left Dorsal Dysgranular Insula	Dorsal Dysgranular Insula	Left	-	-	-	-	-	-	-	-	-	-	-	-
	Dorsal Dysgranular Insula	Right	0.292375	0.0883132	0.137356	-0.203293	0.256501	0.3247	-0.000255195	0.998875	0.9989	-0.0530356	0.769426	0.807
	Pregenual ACC	Left	no SCN
	Pregenual ACC	Right	no SCN
	Subgenual ACC	Left	0.327621	0.0547012	0.127633	-0.329202	0.0613829	0.31115	0.0101456	0.955313	0.9989	-0.18205	0.310594	0.70812
	Subgenual ACC	Right	0.309646	0.070274	0.137356	-0.339375	0.0533384	0.31115	0.0291167	0.872214	0.9989	-0.187875	0.295098	0.70812
	Media Amygdala	Left	no SCN
	Media Amygdala	Right	no SCN
	Lateral Amygdala	Left	no SCN
	Lateral Amygdala	Right	-0.0170941	0.922358	0.9224	-0.188096	0.294519	0.3247	-0.241354	0.176018	0.9989	-0.204004	0.254805	0.70812
			Interoceptive Awareness			BDI			Stai State			Stai Trait
Seed area	Target area	Hemisphere	r-coef	P-value (unc.)	P-value (FDR)	r-coef	P-value (unc.)	P-value (FDR)	r-coef	P-value (unc.)	P-value (FDR)	r-coef	P-value (unc.)	P-value (FDR)
	Granular Insula	Left	0.407487	0.0151123	0.09815	-0.24678	0.166205	0.298173	0.010483	0.953829	0.9947	-0.124077	0.491483	0.73086
	Granular Insula	Right	0.264645	0.124456	0.179833	-0.169916	0.344479	0.3445	-0.128167	0.477199	0.9947	-0.118377	0.511749	0.73086
	Ventral Agranular Insula	Left	0.248357	0.150266	0.19539	-0.297789	0.0923487	0.298173	-0.0775926	0.66778	0.9947	-0.164573	0.360081	0.73086
	Ventral Agranular Insula	Right	0.183065	0.292515	0.316875	-0.193856	0.279709	0.303008	-0.00852673	0.962438	0.9947	-0.196503	0.273066	0.73086
	Dorsal Agranular Insula	Left	0.430542	0.00982916	0.09815	-0.234055	0.189859	0.298173	0.0804888	0.656126	0.9947	-0.0643223	0.722122	0.7549
	Dorsal Agranular Insula	Right	0.365522	0.0308295	0.1053	-0.212963	0.234078	0.298173	0.0701087	0.698244	0.9947	-0.0564884	0.754859	0.7549
	Ventral Granular Insula	Left	0.325073	0.0567247	0.1053	-0.296201	0.0941826	0.298173	-0.0873419	0.628868	0.9947	-0.125437	0.486711	0.73086
	Ventral Granular Insula	Right	0.20469	0.23819	0.281509	-0.257254	0.148379	0.298173	-0.0573342	0.751304	0.9947	-0.134366	0.455967	0.73086
	Dorsal Granular Insula	Left	0.346572	0.0413917	0.1053	-0.257557	0.147885	0.298173	-0.0135463	0.940358	0.9947	-0.11159	0.536409	0.73086
	Dorsal Granular Insula	Right	0.300254	0.0796873	0.129513	-0.205062	0.252298	0.298173	-0.0722005	0.68968	0.9947	-0.0768137	0.670928	0.7549
	Dorsal Dysgranular Insula	Left	0.348705	0.0400738	0.1053	-0.315314	0.0738714	0.298173	0.00119468	0.994735	0.9947	-0.104636	0.562248	0.73086
Right Dorsal Dysgranular Insula	Dorsal Dysgranular Insula	Right	-	-	-	-	-	-	-	-	-	-	-	-
	Pregenual ACC	Left	no SCN
	Pregenual ACC	Right	no SCN
	Subgenual ACC	Left	0.326266	0.0557696	0.1053	-0.336911	0.0552058	0.298173	0.0175304	0.922863	0.9947	-0.192361	0.283505	0.73086
	Subgenual ACC	Right	no SCN
	Media Amygdala	Left	no SCN
	Media Amygdala	Right	no SCN
	Lateral Amygdala	Left	no SCN
	Lateral Amygdala	Right	0.082366	0.638078	0.6381	-0.205756	0.250661	0.298173	-0.190605	0.288008	0.9947	-0.245416	0.168634	0.73086
*no SCN: no significant association was observed between the seed region and the target region in a whole-brain VBM analysis of SCN.
